# Supplementary material for: Nutrient availability affects the polar lipidome of Halimione portulacoides leaves cultured in hydroponics
Source: Sci Rep. 2020 Apr 20;10:6583. doi: 10.1038/s41598-020-63551-1 (PMC7171145; doi:10.1038/s41598-020-63551-1)
Supplement: Supplementary file 2 — Supplementary Dataset 1. [file 41598_2020_63551_MOESM2_ESM.xlsx]

## Sheet: norm_peak_intensity
	low1	low2	low3	low4	low5	med1	med2	med3	med4	med5	high1	high2	high3	high4	high5	control1	control2	control3	control4	control5
treatment	[N,P]low	[N,P]low	[N,P]low	[N,P]low	[N,P]low	[N,P]med	[N,P]med	[N,P]med	[N,P]med	[N,P]med	[N,P]high	[N,P]high	[N,P]high	[N,P]high	[N,P]high	Control	Control	Control	Control	Control
DGDG(32:0)	0.0837	0.0287	0.0405	0.036	0.0298	0.0252	0.0316	0.0464	0.0278	0.0464	0.0331	0.0498	0.0412	0.0503	0.0194	0.0576	0.0187	0.0385	0.0194	0.0077
DGDG(34:1)	0.1587	0.2409	0.2664	0.0873	0.2677	0.1381	0.3974	0.262	0.2129	0.2074	0.1787	0.2374	0.1946	0.2241	0.1009	0.2307	0.1305	0.3676	0.2033	0.1215
DGDG(34:3)	4.7605	3.9557	4.1344	3.443	3.0486	2.1884	3.036	3.6979	2.743	2.9575	2.1809	3.0418	2.6247	2.8791	1.7152	3.3912	1.899	3.299	2.4418	1.323
DGDG(34:6)	0.4452	0.3622	0.4735	0.3423	0.2939	0.3709	0.5266	0.6473	0.3948	0.3327	0.364	0.5249	0.525	0.5454	0.3573	0.8727	0.4336	0.598	0.464	0.1981
DGDG(36:3)	0.3406	0.288	0.3173	0.3062	0.2976	0.1692	0.2926	0.2923	0.2192	0.2032	0.1485	0.21	0.1902	0.2376	0.1238	0.283	0.1397	0.3501	0.2223	0.1232
DGDG(36:4)	0.7051	0.6645	0.7108	0.6847	0.6898	0.3722	0.7635	0.6994	0.6558	0.6657	0.5216	0.7041	0.6713	0.907	0.5097	0.7308	0.456	1.1277	0.6183	0.3724
DGDG(36:6)	19.6823	15.6238	18.6568	15.0965	13.8572	11.0117	17.6533	18.2898	15.0306	13.2936	12.201	17.5724	15.7739	18.4546	10.381	19.9513	9.7744	18.913	13.6959	7.5929
LPC(16:0)	0.1422	0.144	0.1037	0.1287	0.0727	0.0751	0.1304	0.1145	0.1011	0.1209	0.0758	0.1062	0.1336	0.1361	0.1399	0.3707	0.1114	0.1556	0.2287	0.0445
LPC(18:1)	0.1293	0.1686	0.1025	0.1381	0.0753	0.0818	0.1148	0.0883	0.0896	0.0993	0.0606	0.0938	0.1024	0.1078	0.0991	0.3021	0.0991	0.1156	0.1646	0.0349
LPC(18:2)	0.197	0.1801	0.1364	0.1478	0.0867	0.1092	0.1528	0.1089	0.1093	0.0827	0.076	0.1115	0.1339	0.144	0.115	0.3349	0.109	0.1348	0.1606	0.0553
LPC(18:3)	0.1811	0.1984	0.1451	0.1619	0.094	0.084	0.1573	0.1087	0.1121	0.0938	0.0646	0.1118	0.1228	0.1344	0.122	0.3085	0.0927	0.1284	0.1692	0.039
LPC(20:0)	0.0052	0.0036	0.0051	0.0041	0.0032	0.0023	0.0044	0.0037	0.0032	0.0024	0.0031	0.0029	0.0032	0.0029	0.0018	0.0051	0.0022	0.0051	0.0037	0.0014
LPC(20:1)	0.0039	0.0035	0.0024	0.0034	0.0022	0.002	0.0026	0.0029	0.0018	0.0017	0.002	0.002	0.003	0.0031	0.0021	0.0067	0.0023	0.0033	0.0045	0.0008
LPC(22:0)	0.004	0.0034	0.0045	0.0033	0.0024	0.002	0.0032	0.003	0.003	0.0023	0.0023	0.0031	0.0023	0.003	0.0018	0.0047	0.0013	0.0043	0.0033	0.0012
LPC(24:0)	0.0031	0.0027	0.0029	0.0022	0.0017	0.0015	0.0023	0.0026	0.0019	0.0014	0.0018	0.002	0.0017	0.0018	0.0013	0.0028	0.0012	0.003	0.0024	0.0008
LPE(16:0)	0.0881	0.0894	0.081	0.0826	0.0382	0.0442	0.0887	0.096	0.0874	0.0405	0.0706	0.1156	0.1503	0.1422	0.1615	0.4033	0.1178	0.1445	0.2081	0.0347
LPE(18:1)	0.0564	0.0713	0.0467	0.0571	0.0294	0.0274	0.0547	0.049	0.0495	0.0265	0.0406	0.0638	0.0791	0.0977	0.0991	0.2226	0.0704	0.0673	0.0878	0.0178
LPE(18:2)	0.1532	0.1431	0.1051	0.1127	0.0487	0.071	0.1307	0.0963	0.1008	0.0499	0.0745	0.1256	0.1777	0.215	0.2086	0.5569	0.1713	0.1508	0.1812	0.0338
LPE(18:3)	0.0787	0.0847	0.0604	0.0686	0.0351	0.0353	0.0736	0.0491	0.0599	0.0313	0.0418	0.0656	0.0836	0.1013	0.1117	0.2309	0.0708	0.0648	0.0841	0.0159
MGDG(34:3)	1.2658	0.9235	0.99	0.9136	0.7446	0.483	0.8162	1.0501	0.7027	0.7844	0.6484	0.7861	0.7242	0.6718	0.4166	0.9225	0.5179	0.8834	0.6268	0.3102
MGDG(34:4)	0.3897	0.2973	0.3876	0.3112	0.2399	0.1838	0.4041	0.4201	0.3282	0.3592	0.3594	0.4712	0.3737	0.413	0.2443	0.3959	0.2374	0.5741	0.3542	0.167
MGDG(34:6)	6.9907	5.2745	7.4658	5.2188	4.8678	5.0817	8.768	10.0928	6.6987	5.9051	6.3427	9.169	8.5135	8.1899	3.6329	7.5669	4.3844	9.511	6.8815	3.3653
MGDG(36:4)	1.2896	1.2629	1.4367	1.2575	1.2126	0.6705	1.6777	1.5699	1.297	1.305	1.3563	1.6929	1.3722	1.7741	0.9334	1.5352	0.8734	2.2025	1.2016	0.5108
MGDG(36:6)	64.2208	48.8558	57.9626	46.947	41.4072	30.2855	58.2655	58.9256	47.6839	42.1125	40.2517	50.5735	49.3315	54.3151	26.5781	52.464	27.8874	54.5888	40.7474	20.9869
MGMG 18:3	0.0605	0.0896	0.0622	0.0713	0.0372	0.0361	0.391	0.1272	0.0765	0.0487	0.06	0.1215	0.406	0.0909	0.0612	0.4118	0.0716	0.1246	0.3284	0.0393
PA(34:1)	0.0634	0.1055	0.1251	0.1371	0.1142	0.1055	0.1096	0.1047	0.1177	0.1229	0.0998	0.1178	0.1173	0.1557	0.1375	0.3193	0.1961	0.2228	0.1921	0.1348
PA(34:2)	0.1814	0.2372	0.2473	0.247	0.1998	0.1917	0.2365	0.2248	0.2498	0.2142	0.1815	0.203	0.2231	0.3059	0.2488	0.5025	0.3353	0.4007	0.3129	0.2002
PA(34:3)	0.2982	0.3535	0.3352	0.3313	0.2851	0.2661	0.3218	0.308	0.3377	0.2836	0.2423	0.2928	0.3263	0.37	0.3199	0.5521	0.4067	0.3961	0.3311	0.2169
PA(34:4)	0.0480338	0.045122	0.0343064	0.033217	0.0280466	0.027893	0.0338202	0.0287169	0.0306534	0.0229604	0.0165916	0.028112	0.0344065	0.0362473	0.0291845	0.0575001	0.0379838	0.0380207	0.0306892	0.0121238
PA(36:2)	0.321216	0.0800742	0.0758	0.103645	0.0895778	0.109575	0.0759743	0.0697706	0.0775837	0.14326	0.099416	0.112706	0.0778536	0.135017	0.0934091	0.217553	0.210925	0.126138	0.11287	0.0909136
PA(36:3)	0.166323	0.223638	0.209222	0.225784	0.190177	0.186683	0.215494	0.209809	0.233319	0.196218	0.172409	0.204316	0.23166	0.291139	0.229758	0.43508	0.319663	0.331227	0.2717	0.180218
PA(36:4)	0.5192	0.552	0.4559	0.469	0.3889	0.4038	0.4747	0.4472	0.4758	0.3704	0.344	0.4211	0.4774	0.6041	0.4787	0.7891	0.5793	0.5863	0.4591	0.2931
PA(36:5)	0.5432	0.4327	0.3513	0.3534	0.2913	0.3366	0.4011	0.3551	0.3805	0.2639	0.274	0.3473	0.4077	0.463	0.3528	0.5646	0.4252	0.3959	0.3284	0.1963
PA(36:6)	0.3956	0.2978	0.227	0.2078	0.1869	0.1909	0.2443	0.2021	0.2156	0.1596	0.1654	0.2239	0.239	0.2669	0.2332	0.3063	0.2233	0.185	0.1576	0.0986
PC(30:3)	0.193716	0.19698	0.202177	0.223061	0.225871	0.208089	0.219555	0.222538	0.224694	0.22171	0.173633	0.20697	0.225911	0.208725	0.206495	0.192501	0.195052	0.211799	0.226139	0.226749
PC(32:0)	0.0688	0.0626	0.0666	0.0509	0.0516	0.042	0.0681	0.0752	0.0555	0.0469	0.0436	0.06	0.0562	0.0689	0.0332	0.0698	0.0342	0.0778	0.0555	0.0289
PC(32:2)	0.058625	0.0413059	0.0544673	0.0436261	0.0392445	0.0399407	0.0621859	0.0586196	0.0500735	0.040809	0.0388149	0.0562279	0.0542862	0.060136	0.0276826	0.0540726	0.0307005	0.0761447	0.0555846	0.0303358
PC(32:3)	0.0719122	0.061349	0.0809993	0.0600116	0.0571688	0.047761	0.068466	0.078866	0.0692981	0.0676419	0.053389	0.0839817	0.0731594	0.0757636	0.0375099	0.0641695	0.0405591	0.092141	0.0718984	0.0379839
PC(34:1)	8.2724	6.6257	7.1898	6.6978	6.2229	5.1334	7.2252	7.8458	6.2789	5.9678	5.0669	6.7342	6.1892	6.9175	3.4759	6.9427	4.3037	8.1571	5.8287	3.8945
PC(34:2)	7.6603	5.1176	6.2335	5.0481	4.3968	4.5476	6.8892	7.1189	5.4744	4.0617	4.1732	5.4003	5.6169	6.3917	2.9007	6.5805	3.6915	7.9825	5.6129	3.0904
PC(34:3)	7.879	6.2132	7.5509	5.9095	6.0169	4.1346	7.265	7.4074	5.9051	5.5653	4.4871	6.3735	5.7771	6.2982	3.1066	5.6862	3.4575	7.1099	5.3872	3.1753
PC(34:4)	0.2057	0.1695	0.2166	0.1761	0.1637	0.121	0.2066	0.2169	0.1736	0.1844	0.1594	0.2277	0.1954	0.2247	0.1181	0.1775	0.1122	0.2446	0.1719	0.1135
PC(34:6)	0.0533	0.0479	0.0705	0.0493	0.0464	0.0363	0.0702	0.0677	0.0563	0.0545	0.0432	0.0725	0.0646	0.0649	0.0339	0.0483	0.0379	0.0722	0.0532	0.03
PC(36:2)	3.1633	2.7076	2.8908	3.0376	2.8883	2.3302	3.0963	3.7314	2.7236	2.6217	2.5749	3.1417	2.8524	3.0364	1.3524	2.9082	1.9432	3.4857	2.5318	1.9339
PC(36:3)	5.9263	4.351	5.0996	4.5825	4.0146	4.0757	5.4131	6.0935	4.6075	3.7995	4.0763	5.0858	5.0899	5.3635	2.2855	5.1482	3.1682	6.5733	4.6764	3.0367
PC(36:4)	9.4431	6.6424	8.1297	7.3996	6.6234	5.882	8.5525	9.3605	7.0018	6.0167	5.8309	7.4611	7.7288	8.0892	3.665	7.4779	4.6327	10.1236	7.3216	4.5035
PC(36:5)	5.8317	4.0337	5.3238	4.2257	3.8019	3.4397	5.4219	5.7195	4.4452	3.637	3.5347	4.8054	4.9445	5.21	2.3637	4.5549	2.7719	6.1524	4.6648	2.6925
PC(36:6)	3.3528	2.9594	3.6922	2.7361	2.8063	1.6332	3.2869	3.2831	2.6455	2.6292	2.1217	3.1157	2.7459	3.0476	1.6782	2.3751	1.5868	3.0437	2.4068	1.4853
PC(36:7)	0.0261386	0.022508	0.0324081	0.0266941	0.0252775	0.015432	0.030758	0.0312137	0.0271134	0.0291868	0.021573	0.0329456	0.0315003	0.0314846	0.0199081	0.0232726	0.0185392	0.0335965	0.0256701	0.0168429
PC(36:9)	0.00519577	0.00567309	0.00851588	0.00528117	0.00495561	0.00300193	0.00699422	0.00824674	0.00714788	0.00688898	0.00450801	0.00769548	0.00754332	0.00668201	0.00462172	0.00548974	0.00523229	0.00754723	0.00612832	0.00366453
PC(38:2)	0.1522	0.1255	0.1208	0.1252	0.1216	0.0925	0.1225	0.1623	0.1035	0.0862	0.0878	0.1117	0.1047	0.1195	0.048	0.1177	0.0778	0.1536	0.1115	0.074
PC(38:3)	0.2205	0.1397	0.1588	0.1515	0.1308	0.1234	0.1804	0.2172	0.1327	0.0916	0.1043	0.0343	0.1452	0.1618	0.0498	0.1549	0.086	0.195	0.1446	0.0845
PC(38:4)	0.2141	0.1519	0.1756	0.1707	0.151	0.1195	0.1798	0.2093	0.1407	0.1288	0.1039	0.1415	0.1448	0.1577	0.0638	0.1416	0.0893	0.174	0.14	0.0906
PC(38:5)	0.376087	0.332561	0.381459	0.43261	0.400777	0.286406	0.419681	0.503612	0.388475	0.376712	0.29457	0.409939	0.405878	0.393346	0.192326	0.339495	0.264057	0.454142	0.359125	0.287842
PC(38:6)	0.673531	0.527553	0.656046	0.625629	0.534412	0.463509	0.692896	0.76354	0.61226	0.516201	0.448131	0.625656	0.673978	0.666991	0.334969	0.584289	0.434608	0.802079	0.615346	0.42873
PC(38:7)	1.01055	0.755971	0.981427	0.909733	0.7769	0.622512	0.980961	1.07796	0.892322	0.739672	0.624717	0.871392	0.966084	0.878792	0.452739	0.74297	0.568354	1.14787	0.888119	0.593299
PC(38:8)	0.588365	0.451674	0.612378	0.490243	0.43391	0.333362	0.596255	0.611486	0.503214	0.441462	0.382801	0.551701	0.560801	0.573283	0.321541	0.461619	0.342894	0.646757	0.51974	0.336106
PC(38:9)	0.302365	0.280053	0.373801	0.298997	0.313382	0.156947	0.340696	0.346975	0.290414	0.294981	0.219323	0.330069	0.310847	0.320371	0.19756	0.221964	0.183521	0.313424	0.26491	0.175941
PC(40:1)	0.0242485	0.0249086	0.0187296	0.0231204	0.0234532	0.0239143	0.0385429	0.0337906	0.0262942	0.0184959	0.0167447	0.0230537	0.0236715	0.0217355	0.00622746	0.0290756	0.0142933	0.0408277	0.0264235	0.0125554
PC(40:2)	0.0445	0.0335	0.0421	0.029	0.0291	0.0311	0.0465	0.0464	0.0265	0.0231	0.0246	0.0329	0.0344	0.0401	0.0148	0.0402	0.0204	0.058	0.0386	0.0171
PC(40:3)	0.0391	0.0314	0.0357	0.0266	0.0295	0.0245	0.0401	0.0404	0.0307	0.0225	0.0211	0.0296	0.0268	0.0366	0.0113	0.0331	0.0168	0.0432	0.0303	0.0146
PC(40:4)	0.0183756	0.0139699	0.0175397	0.0158526	0.0162794	0.0100022	0.0167761	0.0189898	0.0130734	0.0121002	0.00930033	0.014694	0.0130868	0.0165025	0.00563665	0.0122511	0.00728848	0.0173562	0.0137578	0.00831982
PC(40:6)	0.0187769	0.0146002	0.0187089	0.0175593	0.0171608	0.0113646	0.0220924	0.0226715	0.0159106	0.0129	0.00835501	0.0153172	0.0172251	0.018197	0.0061594	0.0140804	0.00883838	0.0199706	0.0169416	0.00987923
PC(40:7)	0.014955	0.0104044	0.0120592	0.0135464	0.0124246	0.00762789	0.0126725	0.0133597	0.0113961	0.0101067	0.0064308	0.0110522	0.0105721	0.0118358	0.00478167	0.00968545	0.00606184	0.0118273	0.0110802	0.00749257
PC(42:2)	0.062	0.0436	0.0553	0.0418	0.0408	0.0437	0.0653	0.0723	0.0476	0.0352	0.0327	0.0412	0.0453	0.0554	0.0195	0.0546	0.0299	0.0866	0.0521	0.0228
PC(42:3)	0.0358	0.0286	0.0363	0.0236	0.0292	0.0228	0.0377	0.0419	0.0289	0.0256	0.0202	0.0285	0.0261	0.0316	0.0125	0.0298	0.0158	0.0403	0.029	0.0125
PE(32:1)	0.0397394	0.0400776	0.0470374	0.0410813	0.0411335	0.0306537	0.0538898	0.0494543	0.0475994	0.0395934	0.0297706	0.0580474	0.0445741	0.0608392	0.025636	0.0521768	0.022917	0.0710486	0.0477803	0.0253839
PE(32:2)	0.0341437	0.0225034	0.0265014	0.0220775	0.0182377	0.0210866	0.0350332	0.0279313	0.0264614	0.0250862	0.0210766	0.0322805	0.0293987	0.040079	0.00925236	0.0325753	0.0118598	0.0391452	0.0266319	0.0153087
PE(32:3)	0.0232691	0.0213807	0.0269784	0.0175815	0.0160563	0.0159899	0.0269604	0.0215956	0.0222481	0.0220338	0.0153128	0.0278986	0.0242628	0.0312575	0.011302	0.0247771	0.0148818	0.0261906	0.0242298	0.00859925
PE(34:1)	1.7365	1.7554	1.9633	1.7405	1.5156	1.2536	1.9228	1.8742	1.6648	1.5893	1.2538	1.9607	1.7297	2.0902	0.9578	1.8487	0.9558	2.1498	1.5287	0.9266
PE(34:2)	3.7193	2.9216	3.6342	2.7754	2.2373	2.4753	3.9367	3.7282	3.1807	2.428	2.1971	3.3836	3.3457	4.106	1.7101	3.9904	1.8917	4.3448	3.1518	1.6061
PE(34:3)	3.2494	2.9227	3.5385	2.5997	2.3151	1.7604	3.3149	2.9408	2.6471	2.5911	1.9061	3.183	2.6888	3.2215	1.5271	2.9489	1.4343	3.0466	2.329	1.2719
PE(34:4)	0.0547	0.0495	0.0685	0.0515	0.0403	0.0327	0.0663	0.0531	0.0481	0.0509	0.0385	0.0738	0.0527	0.0653	0.0275	0.0517	0.0258	0.0698	0.0479	0.0255
PE(34:5)	0.00871832	0.0096536	0.0136695	0.00839614	0.00646807	0.00885149	0.0176508	0.0135033	0.012465	0.0135042	0.00613692	0.0170447	0.016517	0.0153596	0.00588913	0.0135761	0.00405133	0.0165917	0.010988	0.00775493
PE(36:2)	0.528071	0.545369	0.544965	0.568634	0.527007	0.410849	0.577122	0.667799	0.521095	0.461679	0.403986	0.563889	0.510345	0.603588	0.242854	0.505974	0.286528	0.628297	0.47075	0.320413
PE(36:3)	1.8088	1.5097	1.7657	1.5892	1.3452	1.3413	1.9176	2.0609	1.6934	1.3346	1.2873	1.801	1.7881	2.0238	0.8034	1.749	0.9594	2.2361	1.5872	0.9951
PE(36:4)	3.5356	2.5683	3.1758	2.6255	2.1325	2.2777	3.4599	3.5697	2.8342	2.2546	2.0473	3.1651	3.2133	3.6744	1.1207	3.2234	1.5884	4.1033	2.8842	1.5125
PE(36:5)	2.4404	1.8455	2.4205	1.8329	1.5691	1.4539	2.5047	2.4649	2.0528	1.6838	1.4752	2.3128	2.2543	2.5165	0.9833	2.1192	1.078	2.6246	1.9382	1.0372
PE(36:6)	0.8718	0.8016	0.9954	0.7403	0.7251	0.4331	0.9189	0.8421	0.7252	0.7017	0.5336	0.8743	0.7647	0.8619	0.3745	0.6584	0.3441	0.815	0.6145	0.3399
PE(38:2)	0.1053	0.0829	0.0851	0.0915	0.076	0.0662	0.0918	0.122	0.0779	0.0642	0.0513	0.0806	0.0849	0.1095	0.0414	0.0977	0.0507	0.1133	0.0815	0.0409
PE(38:3)	0.1941	0.1354	0.136	0.1435	0.1033	0.1032	0.1625	0.1969	0.1231	0.0878	0.0872	0.1204	0.1424	0.1869	0.0608	0.1648	0.0797	0.18	0.1341	0.0657
PE(38:4)	0.126	0.0772	0.0874	0.0941	0.0738	0.0665	0.0989	0.1166	0.0785	0.0626	0.06	0.0845	0.0913	0.1099	0.0362	0.0926	0.0469	0.0964	0.0789	0.0425
PE(38:5)	0.0203967	0.0157351	0.0177356	0.0149083	0.00842885	0.00922315	0.0191744	0.0196907	0.0124587	0.00802165	0.00839806	0.00906254	0.0174012	0.0174867	0.00241617	0.0177946	0.00573258	0.0145551	0.0153394	0.0070571
PE(40:1)	0.00746411	0.0241953	0.0249534	0.0211522	0.018536	0.0187863	0.0218475	0.0242354	0.025219	0.0228996	0.0077667	0.0148214	0.0160362	0.0297167	0.0119807	0.028513	0.0101142	0.0339106	0.0214729	0.00815397
PE(40:2)	0.0602	0.0716	0.0691	0.0633	0.0499	0.0539	0.0795	0.085	0.0729	0.0585	0.0468	0.0584	0.0642	0.1008	0.0474	0.0951	0.0442	0.1038	0.0714	0.0345
PE(40:3)	0.0787	0.0775	0.0811	0.0689	0.0667	0.0558	0.0854	0.0987	0.0811	0.0611	0.0474	0.0703	0.0766	0.1032	0.0425	0.0953	0.0483	0.0998	0.0789	0.0371
PE(40:4)	0.0243	0.0181	0.026	0.0246	0.0175	0.0149	0.0252	0.0247	0.0179	0.0168	0.0113	0.0208	0.0193	0.0322	0.008	0.0252	0.0084	0.0207	0.0211	0.0126
PE(42:2)	0.0194832	0.0498756	0.0495866	0.0382794	0.0345794	0.0382965	0.0486518	0.0507311	0.0434223	0.0445984	0.0285011	0.0338896	0.0367843	0.06941	0.0297386	0.0491919	0.0256668	0.06931	0.050026	0.0229388
PE(42:3)	0.022048	0.041427	0.0431995	0.0389007	0.0322417	0.025452	0.0412505	0.0426577	0.0415615	0.0372534	0.0248871	0.0319084	0.033913	0.0509099	0.0243347	0.0451827	0.0220447	0.047236	0.0396431	0.0178949
PG(30:0)	0.0394	0.0424	0.0511	0.039	0.0285	0.0265	0.055	0.0363	0.0407	0.0264	0.024	0.0398	0.0301	0.0418	0.0197	0.0587	0.0194	0.0506	0.0378	0.0158
PG(32:0)	6.0423	5.395	6.3708	5.2547	4.3271	3.2237	6.5959	5.4822	4.814	3.9809	3.2817	4.2804	3.9484	4.9535	2.806	6.1537	2.5489	6.3044	4.2252	1.98
PG(32:1)	4.8957	3.6358	4.4938	3.6781	3.265	2.641	3.8555	4.8345	3.5304	4.0963	3.6815	5.5953	4.5141	5.6114	2.8257	5.5913	2.7958	5.4839	3.8428	1.8822
PG(34:1)	4.6214	4.2062	4.4388	4.3813	3.8677	2.4844	4.8568	4.8217	3.5054	3.2704	2.804	3.4711	3.1758	4.0303	2.0557	4.9231	2.2858	5.638	3.6068	1.7571
PG(34:2)	14.2577	10.676	12.8898	11.4612	8.8668	7.4127	13.0888	11.9373	9.7748	7.5876	6.8306	8.4976	8.735	9.9889	4.945	11.8215	5.5947	13.1027	8.7508	4.4161
PG(34:3)	15.3324	11.9212	14.7971	11.9627	9.9784	7.6536	12.9273	12.8577	9.7448	9.0308	8.1481	11.1275	9.9305	12.395	6.3285	13.3931	6.1794	14.0204	9.4506	4.8819
PG(34:4)	8.2514	5.9837	7.7172	6.2873	5.5398	5.137	6.4706	8.3046	5.6258	6.0167	5.7641	8.4343	7.281	8.3559	4.058	8.7853	4.4816	9.0188	6.2126	3.2165
PG(34:5)	0.0172878	0.00661905	0.0269787	0.0189344	0.0152914	0.0175544	0.0295682	0.0344199	0.0252165	0.0269657	0.0247263	0.0496884	0.0414472	0.0487824	0.0198092	0.0463277	0.0243519	0.0420497	0.0309127	0.0143588
PG(36:1)	0.0390042	0.0354051	0.0353323	0.034059	0.0372158	0.0270781	0.0469661	0.0546065	0.0326834	0.0162496	0.0250658	0.020644	0.0224131	0.0429552	0.0140699	0.0455127	0.0181998	0.0520798	0.0343925	0.0156062
PG(36:2)	0.1928	0.1595	0.1417	0.1603	0.1529	0.119	0.2004	0.2254	0.1386	0.0919	0.1037	0.1264	0.1139	0.1747	0.0656	0.198	0.0943	0.207	0.1413	0.0646
PG(36:3)	0.193628	0.158545	0.19111	0.175148	0.13829	0.138428	0.214623	0.239152	0.173483	0.124427	0.135666	0.172107	0.185518	0.212009	0.081696	0.246485	0.120026	0.245717	0.156891	0.0823803
PG(36:4)	0.259	0.1955	0.2899	0.2306	0.1799	0.1714	0.284	0.4328	0.2251	0.2767	0.2024	0.3775	0.2536	0.3326	0.134	0.3753	0.1488	0.4479	0.2177	0.114
PG(36:5)	0.238446	0.166446	0.234159	0.191223	0.154741	0.151246	0.254247	0.249488	0.205246	0.188631	0.173597	0.243235	0.238708	0.27055	0.129583	0.272006	0.122744	0.275175	0.195071	0.0995503
PG(36:6)	0.219	0.1834	0.269	0.209	0.19	0.1378	0.2612	0.2427	0.191	0.1863	0.1596	0.2315	0.2031	0.2487	0.127	0.2427	0.1182	0.2281	0.1705	0.0869
PG(36:7)	0.0234098	0.0143642	0.0241855	0.0295378	0.0205414	0.022599	0.0191564	0.043738	0.0195922	0.034938	0.0382776	0.0657742	0.0527562	0.0560146	0.0274492	0.0426465	0.0266499	0.0446393	0.0360234	0.0154035
PI(34:1)	0.907351	0.73284	0.810608	0.554684	0.602754	0.516339	0.424456	0.813528	0.551389	0.433979	0.518614	0.541738	0.478548	0.679198	0.342122	0.500505	0.334953	0.823286	0.487565	0.356215
PI(34:2)	1.50311	1.07092	1.32374	0.840411	0.867697	1.02622	0.830596	1.54365	1.06394	0.746129	1.05071	1.10373	0.996435	1.31808	0.612092	0.99285	0.635771	1.69488	1.00294	0.637811
PI(34:3)	1.59215	1.37371	1.66557	0.986664	1.18187	0.8927	0.900936	1.54513	1.10735	0.972186	1.08521	1.23529	0.996836	1.36764	0.726557	0.921162	0.616259	1.4651	0.949757	0.653536
PI(36:1)	0.025275	0.0235945	0.0242623	0.0157578	0.0191554	0.0184668	0.0153571	0.0269094	0.018643	0.0133387	0.0180842	0.0173817	0.0160808	0.021942	0.00930546	0.0179755	0.0119852	0.0296204	0.0188748	0.0114215
PI(36:2)	0.0777432	0.0614988	0.0696963	0.050502	0.0538746	0.0593217	0.0436321	0.0940224	0.0551679	0.0394238	0.0601685	0.0537239	0.0536281	0.0702152	0.0303687	0.0528584	0.0372002	0.0876195	0.0519664	0.0346476
PI(36:3)	0.103315	0.0863118	0.0953314	0.0638861	0.0652783	0.0721511	0.0620927	0.113331	0.0748048	0.0525894	0.0801837	0.0763193	0.0757315	0.100985	0.0478257	0.0698256	0.048953	0.111842	0.0721887	0.0463185
PI(36:4)	0.11227	0.0936192	0.114086	0.0705754	0.0779459	0.0770809	0.0690036	0.124086	0.0845564	0.0654598	0.0898128	0.0934429	0.083854	0.116829	0.0620108	0.0720081	0.0517989	0.112945	0.0724585	0.0508302
PI(36:5)	0.0801847	0.0681155	0.0871949	0.0466369	0.0555949	0.0518395	0.0548235	0.0891041	0.064015	0.0441564	0.0610693	0.069478	0.063895	0.0920511	0.0474735	0.0494383	0.0345482	0.0756475	0.0534715	0.0340858
PI(36:6)	0.0595992	0.0615976	0.0781517	0.0397218	0.0537834	0.0356139	0.0483775	0.0696976	0.0516176	0.0416256	0.0494977	0.056835	0.0473717	0.0660171	0.0390515	0.0326371	0.0250769	0.0489061	0.0346075	0.0219577
SQDG(32:0)	1.8052	1.4742	1.8911	0.9794	1.3386	1.026	1.0689	2.0218	1.131	1.1214	1.2045	1.5374	1.3407	1.5846	0.7446	1.7193	0.7281	1.6311	1.1308	0.6202
SQDG(32:1)	0.1085	0.096	0.1135	0.0697	0.0931	0.0572	0.0669	0.1222	0.0722	0.0799	0.0783	0.0973	0.0791	0.0998	0.0498	0.1052	0.042	0.1252	0.0769	0.0431
SQDG(32:2)	0.0275	0.0201	0.0272	0.0153	0.0161	0.0141	0.0152	0.0235	0.0156	0.0139	0.0156	0.0198	0.017	0.0217	0.009	0.0228	0.0097	0.0211	0.0162	0.0094
SQDG(32:3)	0.055	0.049	0.065	0.0331	0.0403	0.0297	0.0301	0.058	0.031	0.0324	0.029	0.0373	0.0338	0.0406	0.0184	0.0501	0.0219	0.0491	0.0333	0.0166
SQDG(34:3)	7.3478	5.8538	7.0736	4.0462	5.1062	3.5655	3.6557	6.3722	3.7557	3.661	3.7644	4.5026	3.8345	4.5831	2.2505	5.4625	2.2935	5.6147	3.6339	2.1627
SQDG(34:4)	0.0744	0.0609	0.0813	0.0504	0.059	0.0454	0.0476	0.0786	0.0474	0.048	0.052	0.0606	0.054	0.0649	0.0289	0.0736	0.0331	0.0825	0.05	0.0311
SQDG(36:3)	0.4568	0.4199	0.454	0.3389	0.4323	0.2637	0.3028	0.5162	0.2844	0.2618	0.2937	0.2911	0.2713	0.3722	0.159	0.3809	0.1791	0.5527	0.2957	0.1942
SQDG(36:5)	1.597	1.1735	1.4703	0.8997	1.0023	0.7986	0.8335	1.2459	0.7939	0.6438	0.7844	0.8804	0.8304	1.1299	0.5	1.25	0.4832	1.1899	0.7784	0.5025
SQDG(36:6)	1.1837	0.9245	1.1563	0.6763	0.8156	0.6105	0.6045	1.0234	0.5994	0.5455	0.6134	0.7143	0.652	0.8053	0.3779	0.9488	0.3844	0.9157	0.6001	0.3679
