# Supplementary material for: Nutrient availability affects the polar lipidome of Halimione portulacoides leaves cultured in hydroponics
Source: Sci Rep. 2020 Apr 20;10:6583. doi: 10.1038/s41598-020-63551-1 (PMC7171145; doi:10.1038/s41598-020-63551-1)
Supplement: Supplementary file 3 — Supplementary Dataset 2. [file 41598_2020_63551_MOESM3_ESM.xlsx]

## Sheet: DGDG
normalized peak intensities										relative abundances (%)
treatment	DGDG(32:0)	DGDG(34:1)	DGDG(34:3)	DGDG(34:6)	DGDG(36:3)	DGDG(36:4)	DGDG(36:6)	Total		treatment	DGDG(32:0)	DGDG(34:1)	DGDG(34:3)	DGDG(34:6)	DGDG(36:3)	DGDG(36:4)	DGDG(36:6)
[N,P]low	0.0837	0.1587	4.7605	0.4452	0.3406	0.7051	19.6823	26.1761		[N,P]low	0.319757	0.606278	18.1864	1.70079	1.30119	2.69368	75.1919
[N,P]low	0.0287	0.2409	3.9557	0.3622	0.288	0.6645	15.6238	21.1638		[N,P]low	0.135609	1.13826	18.6909	1.71141	1.36081	3.1398	73.8232
[N,P]low	0.0405	0.2664	4.1344	0.4735	0.3173	0.7108	18.6568	24.5997		[N,P]low	0.164636	1.08294	16.8067	1.92482	1.28985	2.88947	75.8416
[N,P]low	0.036	0.0873	3.443	0.3423	0.3062	0.6847	15.0965	19.996		[N,P]low	0.180036	0.436587	17.2184	1.71184	1.53131	3.42418	75.4976
[N,P]low	0.0298	0.2677	3.0486	0.2939	0.2976	0.6898	13.8572	18.4846		[N,P]low	0.161215	1.44823	16.4926	1.58997	1.60999	3.73176	74.9662
[N,P]med	0.0252	0.1381	2.1884	0.3709	0.1692	0.3722	11.0117	14.2757		[N,P]med	0.176524	0.967378	15.3295	2.59812	1.18523	2.60723	77.136
[N,P]med	0.0316	0.3974	3.036	0.5266	0.2926	0.7635	17.6533	22.701		[N,P]med	0.139201	1.75058	13.3739	2.31972	1.28893	3.36329	77.7644
[N,P]med	0.0464	0.262	3.6979	0.6473	0.2923	0.6994	18.2898	23.9351		[N,P]med	0.193858	1.09463	15.4497	2.7044	1.22122	2.92207	76.4141
[N,P]med	0.0278	0.2129	2.743	0.3948	0.2192	0.6558	15.0306	19.2841		[N,P]med	0.14416	1.10402	14.2242	2.04728	1.13669	3.40073	77.943
[N,P]med	0.0464	0.2074	2.9575	0.3327	0.2032	0.6657	13.2936	17.7065		[N,P]med	0.262051	1.17132	16.7029	1.87897	1.1476	3.75964	75.0775
[N,P]high	0.0331	0.1787	2.1809	0.364	0.1485	0.5216	12.201	15.6278		[N,P]high	0.211802	1.14348	13.9553	2.32918	0.95023	3.33764	78.0724
[N,P]high	0.0498	0.2374	3.0418	0.5249	0.21	0.7041	17.5724	22.3404		[N,P]high	0.222915	1.06265	13.6157	2.34956	0.940001	3.15169	78.6575
[N,P]high	0.0412	0.1946	2.6247	0.525	0.1902	0.6713	15.7739	20.0209		[N,P]high	0.205785	0.971984	13.1098	2.62226	0.950007	3.353	78.7872
[N,P]high	0.0503	0.2241	2.8791	0.5454	0.2376	0.907	18.4546	23.2981		[N,P]high	0.215897	0.961881	12.3577	2.34096	1.01983	3.89302	79.2108
[N,P]high	0.0194	0.1009	1.7152	0.3573	0.1238	0.5097	10.381	13.2073		[N,P]high	0.146888	0.763971	12.9868	2.70532	0.93736	3.85923	78.6005
Control	0.0576	0.2307	3.3912	0.8727	0.283	0.7308	19.9513	25.5173		Control	0.225729	0.904093	13.2898	3.42003	1.10905	2.86394	78.1873
Control	0.0187	0.1305	1.899	0.4336	0.1397	0.456	9.7744	12.8519		Control	0.145504	1.01541	14.776	3.37382	1.087	3.54811	76.0541
Control	0.0385	0.3676	3.299	0.598	0.3501	1.1277	18.913	24.6939		Control	0.155909	1.48863	13.3596	2.42165	1.41776	4.56671	76.5898
Control	0.0194	0.2033	2.4418	0.464	0.2223	0.6183	13.6959	17.665		Control	0.109822	1.15086	13.8228	2.62666	1.25842	3.50014	77.5313
Control	0.0077	0.1215	1.323	0.1981	0.1232	0.3724	7.5929	9.7388		Control	0.0790652	1.24759	13.5848	2.03413	1.26504	3.82388	77.9655

## Sheet: MGDG
normalized peak intensities								relative abundances (%)
treatment	MGDG(34:3)	MGDG(34:4)	MGDG(34:6)	MGDG(36:4)	MGDG(36:6)	Total		treatment	MGDG(34:3)	MGDG(34:4)	MGDG(34:6)	MGDG(36:4)	MGDG(36:6)
[N,P]low	1.2658	0.3897	6.9907	1.2896	64.2208	74.1566		[N,P]low	1.70693	0.52551	9.42694	1.73902	86.6016
[N,P]low	0.9235	0.2973	5.2745	1.2629	48.8558	56.614		[N,P]low	1.63122	0.525135	9.3166	2.23072	86.2963
[N,P]low	0.99	0.3876	7.4658	1.4367	57.9626	68.2427		[N,P]low	1.4507	0.567973	10.9401	2.10528	84.936
[N,P]low	0.9136	0.3112	5.2188	1.2575	46.947	54.6481		[N,P]low	1.67179	0.569462	9.54983	2.30109	85.9078
[N,P]low	0.7446	0.2399	4.8678	1.2126	41.4072	48.4721		[N,P]low	1.53614	0.494924	10.0425	2.50165	85.4248
[N,P]med	0.483	0.1838	5.0817	0.6705	30.2855	36.7045		[N,P]med	1.31591	0.500756	13.8449	1.82675	82.5117
[N,P]med	0.8162	0.4041	8.768	1.6777	58.2655	69.9315		[N,P]med	1.16714	0.577851	12.538	2.39906	83.318
[N,P]med	1.0501	0.4201	10.0928	1.5699	58.9256	72.0585		[N,P]med	1.45729	0.582999	14.0064	2.17865	81.7747
[N,P]med	0.7027	0.3282	6.6987	1.297	47.6839	56.7105		[N,P]med	1.2391	0.578729	11.8121	2.28705	84.083
[N,P]med	0.7844	0.3592	5.9051	1.305	42.1125	50.4662		[N,P]med	1.55431	0.711764	11.7011	2.58589	83.4469
[N,P]high	0.6484	0.3594	6.3427	1.3563	40.2517	48.9585		[N,P]high	1.32439	0.734091	12.9553	2.77031	82.216
[N,P]high	0.7861	0.4712	9.169	1.6929	50.5735	62.6927		[N,P]high	1.25389	0.751603	14.6253	2.70031	80.6689
[N,P]high	0.7242	0.3737	8.5135	1.3722	49.3315	60.3151		[N,P]high	1.20069	0.61958	14.115	2.27505	81.7896
[N,P]high	0.6718	0.413	8.1899	1.7741	54.3151	65.3639		[N,P]high	1.02778	0.631847	12.5297	2.71419	83.0965
[N,P]high	0.4166	0.2443	3.6329	0.9334	26.5781	31.8053		[N,P]high	1.30984	0.768111	11.4223	2.93473	83.565
Control	0.9225	0.3959	7.5669	1.5352	52.464	62.8845		Control	1.46698	0.629567	12.033	2.4413	83.4291
Control	0.5179	0.2374	4.3844	0.8734	27.8874	33.9005		Control	1.52771	0.700285	12.9331	2.57636	82.2625
Control	0.8834	0.5741	9.511	2.2025	54.5888	67.7598		Control	1.30372	0.847258	14.0363	3.25045	80.5622
Control	0.6268	0.3542	6.8815	1.2016	40.7474	49.8115		Control	1.25834	0.711081	13.8151	2.41229	81.8032
Control	0.3102	0.167	3.3653	0.5108	20.9869	25.3402		Control	1.22414	0.659032	13.2805	2.01577	82.8206

## Sheet: PA
normalized peak intensities												relative abundance (%)
treatment	PA(34:1)	PA(34:2)	PA(34:3)	PA(34:4)	PA(36:2)	PA(36:3)	PA(36:4)	PA(36:5)	PA(36:6)	Total		treatment	PA(34:1)	PA(34:2)	PA(34:3)	PA(34:4)	PA(36:2)	PA(36:3)	PA(36:4)	PA(36:5)	PA(36:6)
[N,P]low	0.120496	0.232813	0.326254	0.035173	0.0872744	0.212205	0.466448	0.357179	0.229854	2.0677		[N,P]low	5.82756	11.2595	15.7786	1.70107	4.22085	10.2629	22.5588	17.2742	11.1164
[N,P]low	0.105516	0.237179	0.353456	0.045122	0.0800742	0.223638	0.552024	0.432674	0.297759	2.32744		[N,P]low	4.53357	10.1906	15.1865	1.93869	3.44044	9.60873	23.718	18.5901	12.7934
[N,P]low	0.125129	0.247262	0.335209	0.0343064	0.0758	0.209222	0.455873	0.35134	0.226967	2.06111		[N,P]low	6.07098	11.9965	16.2635	1.66447	3.67763	10.1509	22.1178	17.0462	11.0119
[N,P]low	0.137129	0.247011	0.331299	0.033217	0.103645	0.225784	0.469031	0.35339	0.207757	2.10826		[N,P]low	6.50434	11.7163	15.7143	1.57556	4.91615	10.7095	22.2473	16.7621	9.85443
[N,P]low	0.114211	0.199801	0.285054	0.0280466	0.0895778	0.190177	0.388866	0.291312	0.186932	1.77398		[N,P]low	6.43815	11.2629	16.0686	1.581	5.04954	10.7204	21.9206	16.4214	10.5374
[N,P]med	0.105481	0.191656	0.266057	0.027893	0.109575	0.186683	0.403837	0.336642	0.190857	1.81868		[N,P]med	5.79988	10.5382	14.6291	1.53369	6.02496	10.2647	22.2049	18.5102	10.4943
[N,P]med	0.109568	0.236539	0.321812	0.0338202	0.0759743	0.215494	0.474699	0.401101	0.244256	2.11326		[N,P]med	5.18477	11.1931	15.2282	1.60038	3.59512	10.1972	22.4628	18.9802	11.5583
[N,P]med	0.104736	0.224816	0.308044	0.0287169	0.0697706	0.209809	0.447204	0.355144	0.202072	1.95031		[N,P]med	5.37021	11.5272	15.7946	1.47242	3.57741	10.7577	22.9299	18.2096	10.361
[N,P]med	0.117736	0.249836	0.337697	0.0306534	0.0775837	0.233319	0.475837	0.380461	0.215609	2.11873		[N,P]med	5.55688	11.7918	15.9386	1.44678	3.6618	11.0122	22.4586	17.957	10.1763
[N,P]med	0.122948	0.214162	0.283604	0.0229604	0.14326	0.196218	0.370433	0.263853	0.159579	1.77702		[N,P]med	6.91881	12.0518	15.9596	1.29208	8.06182	11.042	20.8458	14.8481	8.98014
[N,P]high	0.099816	0.181468	0.242295	0.0165916	0.099416	0.172409	0.343961	0.273962	0.165402	1.59532		[N,P]high	6.2568	11.375	15.1879	1.04002	6.23172	10.8072	21.5606	17.1729	10.368
[N,P]high	0.117755	0.203005	0.292786	0.028112	0.112706	0.204316	0.421145	0.347294	0.223893	1.95101		[N,P]high	6.0356	10.4051	15.0069	1.44089	5.77677	10.4723	21.586	17.8007	11.4757
[N,P]high	0.117328	0.223088	0.326349	0.0344065	0.0778536	0.23166	0.47745	0.40771	0.239024	2.13487		[N,P]high	5.49582	10.4497	15.2866	1.61164	3.64676	10.8513	22.3644	19.0977	11.1962
[N,P]high	0.155663	0.305932	0.369975	0.0362473	0.135017	0.291139	0.604127	0.462981	0.266881	2.62796		[N,P]high	5.92332	11.6414	14.0784	1.37929	5.13772	11.0785	22.9884	17.6175	10.1554
[N,P]high	0.137459	0.248787	0.319926	0.0291845	0.0934091	0.229758	0.478744	0.352798	0.233244	2.12331		[N,P]high	6.47379	11.7169	15.0673	1.37448	4.39922	10.8207	22.5471	16.6155	10.9849
Control	0.319263	0.502534	0.552147	0.0575001	0.217553	0.43508	0.789102	0.564573	0.306263	3.74401		Control	8.52729	13.4223	14.7475	1.53579	5.81068	11.6207	21.0764	15.0793	8.18007
Control	0.196124	0.335342	0.406659	0.0379838	0.210925	0.319663	0.579296	0.425165	0.223294	2.73445		Control	7.17234	12.2636	14.8717	1.38908	7.71361	11.6902	21.1851	15.5484	8.16595
Control	0.222807	0.400655	0.39609	0.0380207	0.126138	0.331227	0.586327	0.395921	0.184965	2.68215		Control	8.30703	14.9378	14.7676	1.41755	4.70288	12.3493	21.8603	14.7613	6.89614
Control	0.192113	0.312882	0.331069	0.0306892	0.11287	0.2717	0.459079	0.32839	0.157587	2.19638		Control	8.74679	14.2454	15.0734	1.39727	5.13889	12.3704	20.9016	14.9514	7.17485
Control	0.134771	0.200181	0.216864	0.0121238	0.0909136	0.180218	0.29308	0.19631	0.0985795	1.42304		Control	9.47064	14.0671	15.2395	0.851962	6.38868	12.6643	20.5954	13.7951	6.92738

## Sheet: PC
normalized peak intensities																																			relative abundances (%)
treatment	PC(30:3)	PC(32:0)	PC(32:2)	PC(32:3)	PC(34:1)	PC(34:2)	PC(34:3)	PC(34:4)	PC(34:6)	PC(36:2)	PC(36:3)	PC(36:4)	PC(36:5)	PC(36:6)	PC(36:7)	PC(36:9)	PC(38:2)	PC(38:3)	PC(38:4)	PC(38:5)	PC(38:6)	PC(38:7)	PC(38:8)	PC(38:9)	PC(40:1)	PC(40:2)	PC(40:3)	PC(40:4)	PC(40:6)	PC(40:7)	PC(42:2)	PC(42:3)	Total		treatment	PC(30:3)	PC(32:0)	PC(32:2)	PC(32:3)	PC(34:1)	PC(34:2)	PC(34:3)	PC(34:4)	PC(34:6)	PC(36:2)	PC(36:3)	PC(36:4)	PC(36:5)	PC(36:6)
[N,P]low	0.193716	0.0687823	0.058625	0.0719122	8.27245	7.66029	7.879	0.205685	0.0533055	3.16335	5.92625	9.44307	5.83169	3.35278	0.0261386	0.00519577	0.152207	0.220468	0.214117	0.376087	0.673531	1.01055	0.588365	0.302365	0.0242485	0.0444678	0.0390755	0.0183756	0.0187769	0.014955	0.0620456	0.0358066	56.0077		[N,P]low	0.345874	0.122809	0.104673	0.128397	14.7702	13.6772	14.0677	0.367243	0.0951753	5.64806	10.5811	16.8603	10.4123	5.98628
[N,P]low	0.19698	0.062637	0.0413059	0.061349	6.62572	5.11756	6.21316	0.169458	0.0478967	2.70758	4.35097	6.64236	4.03371	2.95943	0.022508	0.00567309	0.125456	0.139717	0.151937	0.332561	0.527553	0.755971	0.451674	0.280053	0.0249086	0.0334755	0.0313699	0.0139699	0.0146002	0.0104044	0.0436163	0.028648	42.2242		[N,P]low	0.466509	0.148344	0.0978251	0.145293	15.6917	12.12	14.7147	0.401328	0.113434	6.4124	10.3044	15.7312	9.55307	7.00884
[N,P]low	0.202177	0.0665707	0.0544673	0.0809993	7.18982	6.23351	7.55094	0.216625	0.0705019	2.89076	5.09964	8.12966	5.3238	3.69216	0.0324081	0.00851588	0.120789	0.158796	0.175558	0.381459	0.656046	0.981427	0.612378	0.373801	0.0187296	0.0420793	0.0356751	0.0175397	0.0187089	0.0120592	0.055274	0.0363379	50.5392		[N,P]low	0.400039	0.131721	0.107772	0.16027	14.2262	12.334	14.9408	0.428628	0.1395	5.71983	10.0905	16.0859	10.534	7.30553
[N,P]low	0.223061	0.0508597	0.0436261	0.0600116	6.69776	5.04805	5.9095	0.176053	0.0492598	3.03762	4.58245	7.39965	4.22571	2.73607	0.0266941	0.00528117	0.125201	0.151451	0.170689	0.43261	0.625629	0.909733	0.490243	0.298997	0.0231204	0.0289644	0.026628	0.0158526	0.0175593	0.0135464	0.0417742	0.023645	43.6673		[N,P]low	0.510819	0.116471	0.0999055	0.137429	15.3382	11.5603	13.533	0.403168	0.112807	6.95628	10.494	16.9455	9.67706	6.26571
[N,P]low	0.225871	0.0515782	0.0392445	0.0571688	6.22289	4.39677	6.01687	0.163746	0.0463784	2.88826	4.01461	6.62343	3.80187	2.80629	0.0252775	0.00495561	0.121636	0.13076	0.15105	0.400777	0.534412	0.7769	0.43391	0.313382	0.0234532	0.0290889	0.0294813	0.0162794	0.0171608	0.0124246	0.0408181	0.0292222	40.446		[N,P]low	0.558451	0.127524	0.0970294	0.141346	15.3857	10.8707	14.8763	0.404851	0.114667	7.14104	9.92587	16.376	9.39988	6.93836
[N,P]med	0.208089	0.0419631	0.0399407	0.047761	5.13337	4.54764	4.13464	0.120952	0.0363327	2.33015	4.07568	5.88198	3.43969	1.63321	0.015432	0.00300193	0.0924553	0.123421	0.11955	0.286406	0.463509	0.622512	0.333362	0.156947	0.0239143	0.0311456	0.0245399	0.0100022	0.0113646	0.00762789	0.0437369	0.0228285	34.0631		[N,P]med	0.610893	0.123192	0.117255	0.140213	15.0702	13.3506	12.1382	0.35508	0.106663	6.84069	11.9651	17.2679	10.098	4.79464
[N,P]med	0.219555	0.0681409	0.0621859	0.068466	7.22516	6.88923	7.26501	0.206649	0.0702158	3.09628	5.41312	8.55248	5.42186	3.28694	0.030758	0.00699422	0.122539	0.180426	0.179842	0.419681	0.692896	0.980961	0.596255	0.340696	0.0385429	0.0464615	0.0401417	0.0167761	0.0220924	0.0126725	0.0653324	0.0377477	51.6761		[N,P]med	0.424868	0.131862	0.120338	0.132491	13.9816	13.3316	14.0587	0.399892	0.135877	5.9917	10.4751	16.5502	10.492	6.36066
[N,P]med	0.222538	0.075171	0.0586196	0.078866	7.84578	7.11886	7.4074	0.216866	0.0677128	3.73142	6.09354	9.36049	5.7195	3.28312	0.0312137	0.00824674	0.16232	0.217159	0.20929	0.503612	0.76354	1.07796	0.611486	0.346975	0.0337906	0.0464315	0.0403735	0.0189898	0.0226715	0.0133597	0.0722938	0.0419404	55.5015		[N,P]med	0.400959	0.13544	0.105618	0.142097	14.1361	12.8264	13.3463	0.390738	0.122002	6.7231	10.979	16.8653	10.3051	5.91536
[N,P]med	0.224694	0.0554846	0.0500735	0.0692981	6.27888	5.4744	5.90509	0.173552	0.0562985	2.72365	4.60748	7.00181	4.44515	2.64552	0.0271134	0.00714788	0.103472	0.132654	0.140656	0.388475	0.61226	0.892322	0.503214	0.290414	0.0262942	0.0264773	0.0306513	0.0130734	0.0159106	0.0113961	0.0476421	0.0288645	43.0094		[N,P]med	0.52243	0.129006	0.116425	0.161123	14.5988	12.7284	13.7298	0.403521	0.130898	6.33268	10.7127	16.2797	10.3353	6.15102
[N,P]med	0.22171	0.0468577	0.040809	0.0676419	5.96782	4.06167	5.56527	0.184391	0.0545431	2.62172	3.79952	6.01668	3.63704	2.6292	0.0291868	0.00688898	0.0861988	0.0916284	0.128764	0.376712	0.516201	0.739672	0.441462	0.294981	0.0184959	0.0231131	0.0225032	0.0121002	0.0129	0.0101067	0.0351798	0.0256416	37.7866		[N,P]med	0.586742	0.124006	0.107999	0.17901	15.7935	10.749	14.7282	0.487978	0.144345	6.93823	10.0552	15.9228	9.6252	6.95801
[N,P]high	0.173633	0.0436167	0.0388149	0.053389	5.06692	4.17325	4.48705	0.15944	0.0432436	2.57495	4.07634	5.83093	3.53472	2.12174	0.021573	0.00450801	0.0878354	0.10432	0.103945	0.29457	0.448131	0.624717	0.382801	0.219323	0.0167447	0.0245882	0.0210947	0.00930033	0.00835501	0.0064308	0.0326816	0.0201744	34.8091		[N,P]high	0.498815	0.125302	0.111508	0.153376	14.5563	11.9889	12.8904	0.45804	0.124231	7.39734	11.7105	16.7512	10.1546	6.09536
[N,P]high	0.20697	0.0599534	0.0562279	0.0839817	6.7342	5.40034	6.3735	0.227729	0.0724768	3.14165	5.0858	7.46107	4.80537	3.11567	0.0329456	0.00769548	0.111739	0.034336	0.141534	0.409939	0.625656	0.871392	0.551701	0.330069	0.0230537	0.0329124	0.0295896	0.014694	0.0153172	0.0110522	0.0412473	0.028544	46.1384		[N,P]high	0.448585	0.129943	0.121868	0.182021	14.5957	11.7047	13.8139	0.493579	0.157086	6.8092	11.0229	16.1711	10.4151	6.75288
[N,P]high	0.225911	0.0562009	0.0542862	0.0731594	6.18922	5.61686	5.7771	0.19541	0.06463	2.85237	5.08994	7.72879	4.94445	2.74594	0.0315003	0.00754332	0.104718	0.145203	0.14478	0.405878	0.673978	0.966084	0.560801	0.310847	0.0236715	0.0344414	0.0267682	0.0130868	0.0172251	0.0105721	0.0452586	0.0261092	45.1627		[N,P]high	0.500214	0.124441	0.120201	0.161991	13.7043	12.4369	12.7917	0.432679	0.143105	6.31577	11.2702	17.1132	10.9481	6.0801
[N,P]high	0.208725	0.0689377	0.060136	0.0757636	6.91753	6.39171	6.29818	0.224713	0.0648867	3.03643	5.36354	8.08925	5.21001	3.0476	0.0314846	0.00668201	0.119495	0.161848	0.157715	0.393346	0.666991	0.878792	0.573283	0.320371	0.0217355	0.0401173	0.036579	0.0165025	0.018197	0.0118358	0.0554374	0.0316211	48.5994		[N,P]high	0.429481	0.141849	0.123738	0.155894	14.2338	13.1518	12.9594	0.462379	0.133513	6.24787	11.0362	16.6447	10.7203	6.27085
[N,P]high	0.206495	0.0331865	0.0276826	0.0375099	3.47592	2.90067	3.10657	0.118127	0.0339437	1.3524	2.28555	3.66499	2.36371	1.67815	0.0199081	0.00462172	0.0480256	0.0497807	0.0637565	0.192326	0.334969	0.452739	0.321541	0.19756	0.00622746	0.0147737	0.0113169	0.00563665	0.0061594	0.00478167	0.019452	0.0125041	23.051		[N,P]high	0.895817	0.14397	0.120093	0.162726	15.0792	12.5837	13.477	0.512459	0.147255	5.867	9.91519	15.8995	10.2543	7.28017
Control	0.192501	0.0697737	0.0540726	0.0641695	6.94271	6.58047	5.68622	0.177464	0.0482634	2.9082	5.14823	7.47795	4.55489	2.37512	0.0232726	0.00548974	0.117681	0.154925	0.141584	0.339495	0.584289	0.74297	0.461619	0.221964	0.0290756	0.0402035	0.0331015	0.0122511	0.0140804	0.00968545	0.0546308	0.0297532	45.2961		Control	0.424984	0.154039	0.119376	0.141667	15.3274	14.5277	12.5534	0.391786	0.106551	6.42042	11.3657	16.509	10.0558	5.24354
Control	0.195052	0.0341924	0.0307005	0.0405591	4.30368	3.69146	3.45755	0.112226	0.0379175	1.94324	3.16817	4.63267	2.77194	1.58683	0.0185392	0.00523229	0.0777507	0.0859939	0.0893158	0.264057	0.434608	0.568354	0.342894	0.183521	0.0142933	0.0203798	0.0168047	0.00728848	0.00883838	0.00606184	0.0299106	0.0157979	28.1958		Control	0.691776	0.121268	0.108883	0.143848	15.2635	13.0922	12.2626	0.398025	0.134479	6.89195	11.2363	16.4303	9.83103	5.6279
Control	0.211799	0.0778345	0.0761447	0.092141	8.15711	7.98252	7.10992	0.244604	0.0721902	3.48574	6.57332	10.1236	6.15237	3.0437	0.0335965	0.00754723	0.15364	0.19499	0.174049	0.454142	0.802079	1.14787	0.646757	0.313424	0.0408277	0.0580492	0.0432165	0.0173562	0.0199706	0.0118273	0.086564	0.0403259	57.6492		Control	0.367393	0.135014	0.132083	0.15983	14.1496	13.8467	12.3331	0.424297	0.125223	6.04647	11.4023	17.5606	10.6721	5.27969
Control	0.226139	0.0555125	0.0555846	0.0718984	5.82869	5.61286	5.3872	0.171868	0.0531691	2.53177	4.67636	7.32157	4.66477	2.40678	0.0256701	0.00612832	0.111497	0.144625	0.140024	0.359125	0.615346	0.888119	0.51974	0.26491	0.0264235	0.0386177	0.030268	0.0137578	0.0169416	0.0110802	0.0520915	0.0290499	42.3576		Control	0.533881	0.131057	0.131227	0.169742	13.7607	13.2511	12.7184	0.405755	0.125524	5.97715	11.0402	17.2851	11.0128	5.68205
Control	0.226749	0.0289128	0.0303358	0.0379839	3.89447	3.09041	3.1753	0.113494	0.0299596	1.93395	3.03667	4.50354	2.69246	1.48527	0.0168429	0.00366453	0.07402	0.0844783	0.0905657	0.287842	0.42873	0.593299	0.336106	0.175941	0.0125554	0.0171155	0.0145576	0.00831982	0.00987923	0.00749257	0.0227613	0.0125381	26.4762		Control	0.856426	0.109203	0.114577	0.143464	14.7093	11.6724	11.993	0.428665	0.113157	7.30447	11.4694	17.0098	10.1694	5.60983
[truncated: 18 more columns]

## Sheet: PE
normlaized peak intensities																										relative abundances (%)
treatment	PE(32:1)	PE(32:2)	PE(32:3)	PE(34:1)	PE(34:2)	PE(34:3)	PE(34:4)	PE(34:5)	PE(36:2)	PE(36:3)	PE(36:4)	PE(36:5)	PE(36:6)	PE(38:2)	PE(38:3)	PE(38:4)	PE(38:5)	PE(40:1)	PE(40:2)	PE(40:3)	PE(40:4)	PE(42:2)	PE(42:3)	Total		treatment	PE(32:1)	PE(32:2)	PE(32:3)	PE(34:1)	PE(34:2)	PE(34:3)	PE(34:4)	PE(34:5)	PE(36:2)	PE(36:3)	PE(36:4)	PE(36:5)	PE(36:6)	PE(38:2)	PE(38:3)	PE(38:4)	PE(38:5)	PE(40:1)	PE(40:2)	PE(40:3)	PE(40:4)	PE(42:2)	PE(42:3)
[N,P]low	0.0397394	0.0341437	0.0232691	1.73648	3.71927	3.2494	0.0547449	0.00871832	0.528071	1.80878	3.53555	2.44041	0.871757	0.105329	0.194142	0.125953	0.0203967	0.00746411	0.0602343	0.078696	0.0242804	0.0194832	0.022048	18.7084		[N,P]low	0.212415	0.182505	0.124378	9.28186	19.8802	17.3687	0.292623	0.0466012	2.82264	9.66829	18.8982	13.0445	4.65972	0.563003	1.03773	0.673242	0.109025	0.0398972	0.321965	0.420646	0.129784	0.104142	0.117851
[N,P]low	0.0400776	0.0225034	0.0213807	1.75538	2.92157	2.92273	0.0495107	0.0096536	0.545369	1.50968	2.56829	1.84555	0.801635	0.0829117	0.135439	0.0772187	0.0157351	0.0241953	0.0716405	0.0775377	0.0180779	0.0498756	0.041427	15.6074		[N,P]low	0.256786	0.144184	0.136991	11.2471	18.7192	18.7266	0.317226	0.0618528	3.4943	9.67284	16.4556	11.8248	5.13625	0.531234	0.867789	0.494758	0.100818	0.155025	0.459017	0.496801	0.115829	0.319564	0.265432
[N,P]low	0.0470374	0.0265014	0.0269784	1.96332	3.63425	3.53845	0.0684503	0.0136695	0.544965	1.76571	3.1758	2.42047	0.995429	0.0850618	0.136041	0.0874344	0.0177356	0.0249534	0.0690526	0.0810503	0.0260368	0.0495866	0.0431995	18.8412		[N,P]low	0.249652	0.140657	0.143188	10.4204	19.2889	18.7804	0.363301	0.0725512	2.89241	9.37154	16.8556	12.8467	5.28326	0.451467	0.722042	0.46406	0.0941323	0.132441	0.366498	0.430176	0.138191	0.263182	0.229282
[N,P]low	0.0410813	0.0220775	0.0175815	1.74051	2.7754	2.59972	0.0515242	0.00839614	0.568634	1.58923	2.62545	1.83286	0.740286	0.0914815	0.143491	0.0941306	0.0149083	0.0211522	0.0633249	0.0688948	0.0246224	0.0382794	0.0389007	15.2119		[N,P]low	0.27006	0.145132	0.115577	11.4417	18.2449	17.09	0.338709	0.0551944	3.73808	10.4473	17.2591	12.0488	4.86648	0.60138	0.943282	0.618794	0.0980042	0.13905	0.416284	0.4529	0.161862	0.25164	0.255725
[N,P]low	0.0411335	0.0182377	0.0160563	1.51556	2.23726	2.31508	0.0402685	0.00646807	0.527007	1.34518	2.13251	1.56906	0.725136	0.0760098	0.103283	0.0738459	0.00842885	0.018536	0.049867	0.0667393	0.0174786	0.0345794	0.0322417	12.97		[N,P]low	0.317144	0.140615	0.123796	11.6851	17.2495	17.8496	0.310475	0.0498696	4.06329	10.3715	16.4419	12.0977	5.59088	0.586045	0.796328	0.569361	0.0649874	0.142915	0.38448	0.514568	0.134762	0.266611	0.248588
[N,P]med	0.0306537	0.0210866	0.0159899	1.25359	2.47525	1.76038	0.032702	0.00885149	0.410849	1.34129	2.27774	1.4539	0.433117	0.0662254	0.103225	0.0665352	0.00922315	0.0187863	0.0538906	0.0557998	0.0148988	0.0382965	0.025452	11.9677		[N,P]med	0.256136	0.176196	0.133608	10.4748	20.6827	14.7094	0.273251	0.0739612	3.43298	11.2076	19.0323	12.1485	3.61904	0.553366	0.862528	0.555955	0.0770668	0.156974	0.450299	0.466252	0.124492	0.319998	0.212672
[N,P]med	0.0538898	0.0350332	0.0269604	1.92277	3.93667	3.31493	0.0663032	0.0176508	0.577122	1.9176	3.45985	2.50468	0.91892	0.0918093	0.162481	0.0989192	0.0191744	0.0218475	0.0795294	0.0853826	0.0251638	0.0486518	0.0412505	19.4266		[N,P]med	0.277402	0.180337	0.138781	9.89761	20.2644	17.0639	0.341302	0.0908592	2.97078	9.87101	17.8099	12.893	4.73022	0.472596	0.836384	0.509195	0.0987017	0.112462	0.409384	0.439515	0.129533	0.25044	0.21234
[N,P]med	0.0494543	0.0279313	0.0215956	1.87415	3.72818	2.94079	0.0530769	0.0135033	0.667799	2.06092	3.56971	2.46488	0.842095	0.122003	0.196896	0.11657	0.0196907	0.0242354	0.085042	0.0986755	0.0247016	0.0507311	0.0426577	19.0953		[N,P]med	0.258987	0.146273	0.113094	9.81473	19.5241	15.4006	0.277958	0.0707153	3.49719	10.7928	18.6942	12.9083	4.40996	0.638916	1.03113	0.610466	0.103118	0.126918	0.445356	0.516753	0.12936	0.265674	0.223394
[N,P]med	0.0475994	0.0264614	0.0222481	1.66484	3.18073	2.64711	0.0480717	0.012465	0.521095	1.69345	2.83415	2.05281	0.725221	0.0778854	0.123071	0.0784658	0.0124587	0.025219	0.0729025	0.0811499	0.0178792	0.0434223	0.0415615	16.0503		[N,P]med	0.296564	0.164866	0.138615	10.3727	19.8173	16.4926	0.299507	0.0776625	3.24664	10.5509	17.658	12.7899	4.51844	0.485259	0.766785	0.488875	0.0776229	0.157125	0.454213	0.505598	0.111395	0.270539	0.258946
[N,P]med	0.0395934	0.0250862	0.0220338	1.58927	2.42802	2.59109	0.0509315	0.0135042	0.461679	1.33462	2.25461	1.68378	0.701719	0.0641611	0.0878258	0.0625722	0.00802165	0.0228996	0.058535	0.0611112	0.0167948	0.0445984	0.0372534	13.6597		[N,P]med	0.289855	0.183651	0.161305	11.6347	17.775	18.9688	0.372859	0.0988615	3.37986	9.77049	16.5056	12.3266	5.13715	0.46971	0.642956	0.458078	0.0587249	0.167643	0.428523	0.447383	0.122951	0.326496	0.272724
[N,P]high	0.0297706	0.0210766	0.0153128	1.25376	2.19714	1.90613	0.0385361	0.00613692	0.403986	1.28734	2.04728	1.47517	0.533609	0.0512744	0.087234	0.0600209	0.00839806	0.0077667	0.046835	0.0473654	0.0112729	0.0285011	0.0248871	11.5888		[N,P]high	0.256891	0.181871	0.132135	10.8187	18.9592	16.448	0.332529	0.0529556	3.48601	11.1085	17.666	12.7293	4.60453	0.442448	0.752744	0.517922	0.072467	0.0670191	0.404141	0.408717	0.0972737	0.245937	0.214752
[N,P]high	0.0580474	0.0322805	0.0278986	1.9607	3.38364	3.18302	0.073793	0.0170447	0.563889	1.80104	3.16507	2.31281	0.874291	0.0805895	0.12042	0.0845146	0.00906254	0.0148214	0.0584085	0.0702565	0.0208005	0.0338896	0.0319084	17.9782		[N,P]high	0.322877	0.179554	0.15518	10.906	18.8208	17.7049	0.410459	0.0948076	3.13651	10.0179	17.605	12.8645	4.86307	0.448263	0.669809	0.470095	0.0504086	0.0824409	0.324885	0.390787	0.115698	0.188504	0.177484
[N,P]high	0.0445741	0.0293987	0.0242628	1.72974	3.34568	2.68885	0.0526506	0.016517	0.510345	1.78812	3.21332	2.25433	0.764732	0.0849491	0.142435	0.0913064	0.0174012	0.0160362	0.0642079	0.0766133	0.0192647	0.0367843	0.033913	17.0454		[N,P]high	0.261502	0.172472	0.142342	10.1478	19.628	15.7746	0.308884	0.0969002	2.99403	10.4903	18.8515	13.2254	4.48644	0.498369	0.835619	0.535665	0.102087	0.0940792	0.376687	0.449466	0.11302	0.215802	0.198957
[N,P]high	0.0608392	0.040079	0.0312575	2.09021	4.10601	3.22152	0.0653421	0.0153596	0.603588	2.02383	3.67442	2.51651	0.86189	0.10945	0.186904	0.109945	0.0174867	0.0297167	0.100804	0.103237	0.0321959	0.06941	0.0509099	20.1209		[N,P]high	0.302368	0.199191	0.155348	10.3883	20.4067	16.0108	0.324747	0.0763367	2.9998	10.0584	18.2617	12.5069	4.28355	0.543964	0.928904	0.546419	0.086908	0.147691	0.500993	0.513085	0.160012	0.344964	0.25302
[N,P]high	0.025636	0.00925236	0.011302	0.957772	1.71008	1.52712	0.0275183	0.00588913	0.242854	0.803378	1.1207	0.983339	0.374485	0.0414385	0.0607542	0.0362198	0.00241617	0.0119807	0.0474305	0.0424675	0.00804494	0.0297386	0.0243347	8.10415		[N,P]high	0.316332	0.114168	0.13946	11.8183	21.1013	18.8437	0.339558	0.0726681	2.99666	9.91316	13.8287	12.1338	4.6209	0.511324	0.749668	0.446929	0.029814	0.147834	0.585262	0.524021	0.0992693	0.366955	0.300274
Control	0.0521768	0.0325753	0.0247771	1.84871	3.99044	2.94888	0.0516686	0.0135761	0.505974	1.74895	3.2234	2.11925	0.658359	0.0976889	0.164811	0.0925957	0.0177946	0.028513	0.0950531	0.0953066	0.0251995	0.0491919	0.0451827	17.9301		Control	0.291001	0.18168	0.138187	10.3107	22.2556	16.4466	0.288167	0.0757171	2.82193	9.7543	17.9776	11.8195	3.67182	0.544833	0.919187	0.516427	0.0992446	0.159023	0.530132	0.531546	0.140543	0.274354	0.251994
Control	0.022917	0.0118598	0.0148818	0.955782	1.89172	1.43426	0.0258356	0.00405133	0.286528	0.959362	1.58837	1.07804	0.34414	0.0506793	0.0796771	0.0468624	0.00573258	0.0101142	0.0441625	0.0482907	0.00836025	0.0256668	0.0220447	8.95933		Control	0.255789	0.132374	0.166104	10.668	21.1145	16.0086	0.288366	0.0452191	3.1981	10.708	17.7286	12.0326	3.84114	0.56566	0.88932	0.523056	0.0639845	0.11289	0.492922	0.538999	0.0933133	0.286482	0.246053
Control	0.0710486	0.0391452	0.0261906	2.14976	4.3448	3.0466	0.0697658	0.0165917	0.628297	2.23605	4.10335	2.62464	0.815049	0.113252	0.180015	0.0963873	0.0145551	0.0339106	0.10382	0.0998316	0.0207255	0.06931	0.047236	20.9503		Control	0.339129	0.186847	0.125013	10.2612	20.7386	14.542	0.333006	0.0791954	2.99898	10.6731	19.5861	12.5279	3.89039	0.540572	0.859246	0.460075	0.0694741	0.161862	0.495555	0.476515	0.0989268	0.33083	0.225467
Control	0.0477803	0.0266319	0.0242298	1.52865	3.15184	2.32904	0.0479444	0.010988	0.47075	1.58723	2.88425	1.93822	0.614522	0.0814802	0.134119	0.078866	0.0153394	0.0214729	0.0713609	0.0788828	0.0210788	0.050026	0.0396431	15.2543		Control	0.313224	0.174586	0.158839	10.0211	20.6619	15.2681	0.3143	0.0720322	3.08601	10.4051	18.9077	12.706	4.02851	0.534144	0.879216	0.517007	0.100557	0.140766	0.467807	0.517117	0.138182	0.327946	0.259881
Control	0.0253839	0.0153087	0.00859925	0.926585	1.60613	1.27193	0.0255119	0.00775493	0.320413	0.995147	1.51246	1.03718	0.339901	0.0408525	0.0656947	0.0425106	0.0070571	0.00815397	0.0345362	0.0370565	0.0125762	0.0229388	0.0178949	8.38157		Control	0.302854	0.182647	0.102597	11.055	19.1626	15.1753	0.304381	0.0925236	3.82283	11.873	18.0451	12.3745	4.05534	0.487409	0.7838	0.507191	0.0841978	0.0972844	0.412049	0.442119	0.150046	0.273681	0.213502

## Sheet: PG
normalized peak intensities																		relative abundances (%)
treatment	PG(30:0)	PG(32:0)	PG(32:1)	PG(34:1)	PG(34:2)	PG(34:3)	PG(34:4)	PG(34:5)	PG(36:1)	PG(36:2)	PG(36:3)	PG(36:4)	PG(36:5)	PG(36:6)	PG(36:7)	Total		treatment	PG(30:0)	PG(32:0)	PG(32:1)	PG(34:1)	PG(34:2)	PG(34:3)	PG(34:4)	PG(34:5)	PG(36:1)	PG(36:2)	PG(36:3)	PG(36:4)	PG(36:5)	PG(36:6)	PG(36:7)
[N,P]low	0.0393846	6.04233	4.8957	4.62137	14.2577	15.3324	8.25136	0.0172878	0.0390042	0.192783	0.193628	0.25896	0.238446	0.219019	0.0234098	54.6228		[N,P]low	0.0721029	11.0619	8.96274	8.4605	26.1021	28.0697	15.1061	0.0316494	0.0714064	0.352935	0.354483	0.474088	0.436533	0.400966	0.0428573
[N,P]low	0.0423693	5.39503	3.63585	4.20622	10.676	11.9212	5.98372	0.00661905	0.0354051	0.159512	0.158545	0.195474	0.166446	0.183398	0.0143642	42.7801		[N,P]low	0.0990398	12.6111	8.49892	9.83218	24.9554	27.8662	13.9872	0.0154723	0.0827606	0.372864	0.370605	0.456928	0.389074	0.428699	0.0335769
[N,P]low	0.0510821	6.37083	4.4938	4.43876	12.8898	14.7971	7.71716	0.0269787	0.0353323	0.141691	0.19111	0.289933	0.234159	0.268977	0.0241855	51.9709		[N,P]low	0.0982899	12.2585	8.64677	8.54085	24.8019	28.4719	14.849	0.0519112	0.0679848	0.272636	0.367726	0.557875	0.450557	0.517553	0.0465367
[N,P]low	0.0389516	5.2547	3.67814	4.38134	11.4612	11.9627	6.28729	0.0189344	0.034059	0.160273	0.175148	0.230588	0.191223	0.208998	0.0295378	44.1131		[N,P]low	0.0882995	11.9119	8.33799	9.93207	25.9813	27.1183	14.2527	0.0429225	0.0772084	0.363322	0.397043	0.52272	0.433484	0.473777	0.0669593
[N,P]low	0.0284591	4.32705	3.26499	3.86772	8.86682	9.97843	5.53976	0.0152914	0.0372158	0.152884	0.13829	0.179925	0.154741	0.190005	0.0205414	36.7621		[N,P]low	0.0774142	11.7704	8.88139	10.521	24.1194	27.1432	15.0692	0.0415956	0.101234	0.415873	0.376175	0.489431	0.420925	0.516851	0.0558766
[N,P]med	0.0265323	3.22373	2.64097	2.48442	7.41272	7.65362	5.13696	0.0175544	0.0270781	0.119035	0.138428	0.171396	0.151246	0.137842	0.022599	29.3641		[N,P]med	0.0903562	10.9785	8.99386	8.46074	25.2441	26.0645	17.494	0.0597817	0.0922147	0.405374	0.47142	0.583691	0.515071	0.469424	0.0769613
[N,P]med	0.0549715	6.59591	3.85551	4.85678	13.0888	12.9273	6.47058	0.0295682	0.0469661	0.200401	0.214623	0.283969	0.254247	0.261167	0.0191564	49.16		[N,P]med	0.111822	13.4172	7.84277	9.87954	26.625	26.2964	13.1623	0.0601469	0.0955372	0.40765	0.436582	0.577643	0.517182	0.531259	0.0389675
[N,P]med	0.0363022	5.48221	4.83449	4.82166	11.9373	12.8577	8.30457	0.0344199	0.0546065	0.225381	0.239152	0.432848	0.249488	0.242744	0.043738	49.7967		[N,P]med	0.0729009	11.0092	9.70845	9.68269	23.9722	25.8205	16.677	0.0691209	0.109659	0.452603	0.480257	0.869231	0.501014	0.487471	0.0878331
[N,P]med	0.0407366	4.81403	3.53037	3.50545	9.77477	9.74479	5.62575	0.0252165	0.0326834	0.138558	0.173483	0.225053	0.205246	0.19099	0.0195922	38.0467		[N,P]med	0.10707	12.6529	9.27905	9.21353	25.6915	25.6127	14.7864	0.0662776	0.0859033	0.364178	0.455973	0.591517	0.539458	0.501988	0.0514951
[N,P]med	0.0264215	3.98085	4.09634	3.27037	7.58755	9.0308	6.01675	0.0269657	0.0162496	0.091948	0.124427	0.276735	0.188631	0.186323	0.034938	34.9553		[N,P]med	0.0755864	11.3884	11.7188	9.35586	21.7064	25.8353	17.2127	0.0771433	0.0464868	0.263045	0.35596	0.791682	0.539634	0.533031	0.0999504
[N,P]high	0.0239632	3.28173	3.68148	2.80399	6.83061	8.14808	5.76408	0.0247263	0.0250658	0.10369	0.135666	0.202423	0.173597	0.159616	0.0382776	31.397		[N,P]high	0.0763233	10.4524	11.7256	8.93076	21.7556	25.9518	18.3587	0.0787539	0.079835	0.330253	0.432099	0.644721	0.552911	0.508382	0.121915
[N,P]high	0.0398127	4.28038	5.59529	3.47114	8.49756	11.1275	8.43429	0.0496884	0.020644	0.126421	0.172107	0.377526	0.243235	0.231461	0.0657742	42.7328		[N,P]high	0.0931666	10.0166	13.0937	8.12288	19.8853	26.0397	19.7373	0.116277	0.0483095	0.29584	0.402752	0.883457	0.569199	0.541646	0.15392
[N,P]high	0.0301293	3.94836	4.51412	3.17583	8.73498	9.93054	7.28097	0.0414472	0.0224131	0.113942	0.185518	0.253579	0.238708	0.20313	0.0527562	38.7264		[N,P]high	0.0778003	10.1955	11.6564	8.20068	22.5556	25.6428	18.801	0.107026	0.0578754	0.294222	0.479048	0.654796	0.616395	0.524527	0.136228
[N,P]high	0.041765	4.95352	5.61137	4.03032	9.98891	12.395	8.35592	0.0487824	0.0429552	0.174717	0.212009	0.332601	0.27055	0.248728	0.0560146	46.7632		[N,P]high	0.0893117	10.5928	11.9995	8.61858	21.3606	26.5059	17.8686	0.104318	0.0918569	0.373621	0.453368	0.711245	0.578553	0.531888	0.119784
[N,P]high	0.0197446	2.80605	2.82568	2.05571	4.94499	6.32846	4.05796	0.0198092	0.0140699	0.0655587	0.081696	0.134011	0.129583	0.126973	0.0274492	23.6377		[N,P]high	0.0835301	11.8711	11.9541	8.69671	20.9199	26.7727	17.1673	0.0838033	0.059523	0.277348	0.345617	0.566935	0.548205	0.537161	0.116124
Control	0.0587108	6.15375	5.59134	4.92312	11.8215	13.3931	8.78525	0.0463277	0.0455127	0.198023	0.246485	0.375322	0.272006	0.242688	0.0426465	52.1958		Control	0.112482	11.7897	10.7122	9.43201	22.6484	25.6593	16.8313	0.0887575	0.0871961	0.379384	0.472232	0.719064	0.521126	0.464956	0.0817049
Control	0.0193774	2.54895	2.79583	2.28575	5.59473	6.17935	4.48165	0.0243519	0.0181998	0.0943485	0.120026	0.148761	0.122744	0.118183	0.0266499	24.5789		Control	0.0788375	10.3705	11.3749	9.29965	22.7623	25.1409	18.2337	0.0990763	0.0740465	0.38386	0.488329	0.605238	0.49939	0.480832	0.108426
Control	0.0506318	6.30435	5.48394	5.63796	13.1027	14.0204	9.01885	0.0420497	0.0520798	0.206955	0.245717	0.447889	0.275175	0.228072	0.0446393	55.1614		Control	0.0917885	11.4289	9.94163	10.2208	23.7534	25.417	16.3499	0.0762304	0.0944136	0.375181	0.44545	0.811961	0.498855	0.413463	0.0809249
Control	0.0377882	4.22519	3.84277	3.60679	8.75075	9.45058	6.21256	0.0309127	0.0343925	0.141331	0.156891	0.217706	0.195071	0.170473	0.0360234	37.1092		Control	0.10183	11.3858	10.3553	9.71939	23.5811	25.4669	16.7413	0.083302	0.092679	0.380851	0.42278	0.586663	0.525668	0.459382	0.097074
Control	0.0157751	1.98003	1.88222	1.75708	4.41614	4.88188	3.21651	0.0143588	0.0156062	0.0645765	0.0823803	0.114	0.0995503	0.0869095	0.0154035	18.6424		Control	0.0846191	10.6211	10.0964	9.42516	23.6887	26.187	17.2537	0.0770222	0.0837131	0.346395	0.441897	0.611508	0.533999	0.466192	0.082626

## Sheet: PI
normalized peak intensities												relative abundances(%)
treatment	PI(34:1)	PI(34:2)	PI(34:3)	PI(36:1)	PI(36:2)	PI(36:3)	PI(36:4)	PI(36:5)	PI(36:6)	Total		treatment	PI(34:1)	PI(34:2)	PI(34:3)	PI(36:1)	PI(36:2)	PI(36:3)	PI(36:4)	PI(36:5)	PI(36:6)
[N,P]low	0.907351	1.50311	1.59215	0.025275	0.0777432	0.103315	0.11227	0.0801847	0.0595992	4.461		[N,P]low	20.3396	33.6946	35.6904	0.566578	1.74273	2.31596	2.51669	1.79746	1.33601
[N,P]low	0.73284	1.07092	1.37371	0.0235945	0.0614988	0.0863118	0.0936192	0.0681155	0.0615976	3.57221		[N,P]low	20.515	29.9792	38.4556	0.660501	1.72159	2.4162	2.62076	1.90681	1.72435
[N,P]low	0.810608	1.32374	1.66557	0.0242623	0.0696963	0.0953314	0.114086	0.0871949	0.0781517	4.26864		[N,P]low	18.9899	31.0107	39.0188	0.568384	1.63275	2.2333	2.67267	2.04269	1.83083
[N,P]low	0.554684	0.840411	0.986664	0.0157578	0.050502	0.0638861	0.0705754	0.0466369	0.0397218	2.66884		[N,P]low	20.7837	31.4898	36.9698	0.590435	1.89228	2.39378	2.64442	1.74746	1.48835
[N,P]low	0.602754	0.867697	1.18187	0.0191554	0.0538746	0.0652783	0.0779459	0.0555949	0.0537834	2.97796		[N,P]low	20.2405	29.1373	39.6874	0.643241	1.80911	2.19205	2.61743	1.86688	1.80605
[N,P]med	0.516339	1.02622	0.8927	0.0184668	0.0593217	0.0721511	0.0770809	0.0518395	0.0356139	2.74973		[N,P]med	18.7778	37.3206	32.465	0.671586	2.15736	2.62394	2.80322	1.88526	1.29518
[N,P]med	0.424456	0.830596	0.900936	0.0153571	0.0436321	0.0620927	0.0690036	0.0548235	0.0483775	2.44928		[N,P]med	17.3299	33.9119	36.7838	0.627007	1.78143	2.53515	2.81731	2.23836	1.97518
[N,P]med	0.813528	1.54365	1.54513	0.0269094	0.0940224	0.113331	0.124086	0.0891041	0.0696976	4.41946		[N,P]med	18.4079	34.9285	34.9619	0.608884	2.12746	2.56437	2.80771	2.01617	1.57706
[N,P]med	0.551389	1.06394	1.10735	0.018643	0.0551679	0.0748048	0.0845564	0.064015	0.0516176	3.07149		[N,P]med	17.9518	34.6393	36.0526	0.606971	1.79613	2.43546	2.75295	2.08417	1.68054
[N,P]med	0.433979	0.746129	0.972186	0.0133387	0.0394238	0.0525894	0.0654598	0.0441564	0.0416256	2.40889		[N,P]med	18.0157	30.974	40.3583	0.55373	1.6366	2.18314	2.71743	1.83306	1.728
[N,P]high	0.518614	1.05071	1.08521	0.0180842	0.0601685	0.0801837	0.0898128	0.0610693	0.0494977	3.01334		[N,P]high	17.2106	34.8685	36.0133	0.600138	1.99674	2.66095	2.9805	2.02663	1.64262
[N,P]high	0.541738	1.10373	1.23529	0.0173817	0.0537239	0.0763193	0.0934429	0.069478	0.056835	3.24794		[N,P]high	16.6794	33.9825	38.033	0.535161	1.65409	2.34978	2.87699	2.13914	1.74988
[N,P]high	0.478548	0.996435	0.996836	0.0160808	0.0536281	0.0757315	0.083854	0.063895	0.0473717	2.81238		[N,P]high	17.0158	35.4303	35.4446	0.571785	1.90686	2.69279	2.9816	2.27192	1.6844
[N,P]high	0.679198	1.31808	1.36764	0.021942	0.0702152	0.100985	0.116829	0.0920511	0.0660171	3.83296		[N,P]high	17.7199	34.3881	35.6811	0.572455	1.83188	2.63464	3.048	2.40157	1.72235
[N,P]high	0.342122	0.612092	0.726557	0.00930546	0.0303687	0.0478257	0.0620108	0.0474735	0.0390515	1.91681		[N,P]high	17.8486	31.9329	37.9045	0.485467	1.58434	2.49507	3.23511	2.4767	2.03732
Control	0.500505	0.99285	0.921162	0.0179755	0.0528584	0.0698256	0.0720081	0.0494383	0.0326371	2.70926		Control	18.4739	36.6465	34.0005	0.663482	1.95103	2.5773	2.65785	1.82479	1.20465
Control	0.334953	0.635771	0.616259	0.0119852	0.0372002	0.048953	0.0517989	0.0345482	0.0250769	1.79655		Control	18.6443	35.3885	34.3025	0.667122	2.07065	2.72484	2.88325	1.92303	1.39584
Control	0.823286	1.69488	1.4651	0.0296204	0.0876195	0.111842	0.112945	0.0756475	0.0489061	4.44984		Control	18.5015	38.0885	32.9247	0.665651	1.96905	2.5134	2.53818	1.70001	1.09905
Control	0.487565	1.00294	0.949757	0.0188748	0.0519664	0.0721887	0.0724585	0.0534715	0.0346075	2.74383		Control	17.7695	36.5526	34.6143	0.6879	1.89394	2.63095	2.64078	1.94879	1.26129
Control	0.356215	0.637811	0.653536	0.0114215	0.0346476	0.0463185	0.0508302	0.0340858	0.0219577	1.84682		Control	19.288	34.5356	35.387	0.618439	1.87606	2.50801	2.7523	1.84565	1.18894

## Sheet: LPC
normalized peak intensities											relative abundances (%)
treatment	LPC(16:0)	LPC(18:1)	LPC(18:2)	LPC(18:3)	LPC(20:0)	LPC(20:1)	LPC(22:0)	LPC(24:0)	Total		treatment	LPC(16:0)	LPC(18:1)	LPC(18:2)	LPC(18:3)	LPC(20:0)	LPC(20:1)	LPC(22:0)	LPC(24:0)
[N,P]low	0.1422	0.1293	0.197	0.1811	0.0052	0.0039	0.004	0.0031	0.6658		[N,P]low	21.3578	19.4202	29.5885	27.2004	0.781015	0.585761	0.600781	0.465605
[N,P]low	0.144	0.1686	0.1801	0.1984	0.0036	0.0035	0.0034	0.0027	0.7043		[N,P]low	20.4458	23.9387	25.5715	28.1698	0.511146	0.496947	0.482749	0.383359
[N,P]low	0.1037	0.1025	0.1364	0.1451	0.0051	0.0024	0.0045	0.0029	0.5026		[N,P]low	20.6327	20.394	27.1389	28.8699	1.01472	0.477517	0.895344	0.577
[N,P]low	0.1287	0.1381	0.1478	0.1619	0.0041	0.0034	0.0033	0.0022	0.5895		[N,P]low	21.8321	23.4266	25.0721	27.464	0.695505	0.57676	0.559796	0.373198
[N,P]low	0.0727	0.0753	0.0867	0.094	0.0032	0.0022	0.0024	0.0017	0.3382		[N,P]low	21.4962	22.2649	25.6357	27.7942	0.946186	0.650503	0.709639	0.502661
[N,P]med	0.0751	0.0818	0.1092	0.084	0.0023	0.002	0.002	0.0015	0.3579		[N,P]med	20.9835	22.8555	30.5113	23.4702	0.642638	0.558815	0.558815	0.419111
[N,P]med	0.1304	0.1148	0.1528	0.1573	0.0044	0.0026	0.0032	0.0023	0.5678		[N,P]med	22.9658	20.2184	26.9109	27.7034	0.774921	0.457908	0.563579	0.405072
[N,P]med	0.1145	0.0883	0.1089	0.1087	0.0037	0.0029	0.003	0.0026	0.4326		[N,P]med	26.4679	20.4115	25.1734	25.1271	0.855294	0.670365	0.693481	0.601017
[N,P]med	0.1011	0.0896	0.1093	0.1121	0.0032	0.0018	0.003	0.0019	0.422		[N,P]med	23.9573	21.2322	25.9005	26.564	0.758294	0.42654	0.7109	0.450237
[N,P]med	0.1209	0.0993	0.0827	0.0938	0.0024	0.0017	0.0023	0.0014	0.4045		[N,P]med	29.8888	24.5488	20.445	23.1891	0.593325	0.420272	0.568603	0.346106
[N,P]high	0.0758	0.0606	0.076	0.0646	0.0031	0.002	0.0023	0.0018	0.2862		[N,P]high	26.485	21.174	26.5549	22.5716	1.08316	0.698812	0.803634	0.628931
[N,P]high	0.1062	0.0938	0.1115	0.1118	0.0029	0.002	0.0031	0.002	0.4333		[N,P]high	24.5096	21.6478	25.7327	25.802	0.669282	0.461574	0.71544	0.461574
[N,P]high	0.1336	0.1024	0.1339	0.1228	0.0032	0.003	0.0023	0.0017	0.5029		[N,P]high	26.5659	20.3619	26.6256	24.4184	0.636309	0.59654	0.457347	0.338039
[N,P]high	0.1361	0.1078	0.144	0.1344	0.0029	0.0031	0.003	0.0018	0.5331		[N,P]high	25.5299	20.2213	27.0118	25.211	0.543988	0.581504	0.562746	0.337648
[N,P]high	0.1399	0.0991	0.115	0.122	0.0018	0.0021	0.0018	0.0013	0.483		[N,P]high	28.9648	20.5176	23.8095	25.2588	0.372671	0.434783	0.372671	0.269151
Control	0.3707	0.3021	0.3349	0.3085	0.0051	0.0067	0.0047	0.0028	1.3355		Control	27.7574	22.6207	25.0768	23.1	0.381879	0.501685	0.351928	0.209659
Control	0.1114	0.0991	0.109	0.0927	0.0022	0.0023	0.0013	0.0012	0.4192		Control	26.5744	23.6403	26.0019	22.1135	0.524809	0.548664	0.310115	0.28626
Control	0.1556	0.1156	0.1348	0.1284	0.0051	0.0033	0.0043	0.003	0.5501		Control	28.2858	21.0144	24.5046	23.3412	0.927104	0.599891	0.781676	0.545355
Control	0.2287	0.1646	0.1606	0.1692	0.0037	0.0045	0.0033	0.0024	0.737		Control	31.0312	22.3338	21.791	22.9579	0.502035	0.610583	0.447761	0.325645
Control	0.0445	0.0349	0.0553	0.039	0.0014	0.0008	0.0012	0.0008	0.1779		Control	25.0141	19.6178	31.0849	21.9224	0.786959	0.449691	0.674536	0.449691

## Sheet: LPE
normalized peak intensities							relative abundances (%)
treatment	LPE(16:0)	LPE(18:1)	LPE(18:2)	LPE(18:3)	Total		treatment	LPE(16:0)	LPE(18:1)	LPE(18:2)	LPE(18:3)
[N,P]low	0.0881	0.0564	0.1532	0.0787	0.3764		[N,P]low	23.406	14.9841	40.7014	20.9086
[N,P]low	0.0894	0.0713	0.1431	0.0847	0.3885		[N,P]low	23.0116	18.3526	36.834	21.8018
[N,P]low	0.081	0.0467	0.1051	0.0604	0.2932		[N,P]low	27.6262	15.9277	35.8458	20.6003
[N,P]low	0.0826	0.0571	0.1127	0.0686	0.321		[N,P]low	25.7321	17.7882	35.109	21.3707
[N,P]low	0.0382	0.0294	0.0487	0.0351	0.1514		[N,P]low	25.2312	19.4188	32.1664	23.1836
[N,P]med	0.0442	0.0274	0.071	0.0353	0.1779		[N,P]med	24.8454	15.4019	39.9101	19.8426
[N,P]med	0.0887	0.0547	0.1307	0.0736	0.3477		[N,P]med	25.5105	15.732	37.5899	21.1677
[N,P]med	0.096	0.049	0.0963	0.0491	0.2904		[N,P]med	33.0579	16.8733	33.1612	16.9077
[N,P]med	0.0874	0.0495	0.1008	0.0599	0.2976		[N,P]med	29.3683	16.6331	33.871	20.1277
[N,P]med	0.0405	0.0265	0.0499	0.0313	0.1482		[N,P]med	27.3279	17.8812	33.6707	21.1201
[N,P]high	0.0706	0.0406	0.0745	0.0418	0.2275		[N,P]high	31.033	17.8462	32.7473	18.3736
[N,P]high	0.1156	0.0638	0.1256	0.0656	0.3706		[N,P]high	31.1927	17.2153	33.891	17.701
[N,P]high	0.1503	0.0791	0.1777	0.0836	0.4907		[N,P]high	30.6297	16.1198	36.2136	17.0369
[N,P]high	0.1422	0.0977	0.215	0.1013	0.5562		[N,P]high	25.5663	17.5656	38.6552	18.2129
[N,P]high	0.1615	0.0991	0.2086	0.1117	0.5809		[N,P]high	27.8017	17.0597	35.9098	19.2288
Control	0.4033	0.2226	0.5569	0.2309	1.4137		Control	28.528	15.7459	39.3931	16.333
Control	0.1178	0.0704	0.1713	0.0708	0.4303		Control	27.3762	16.3607	39.8094	16.4536
Control	0.1445	0.0673	0.1508	0.0648	0.4274		Control	33.8091	15.7464	35.2831	15.1614
Control	0.2081	0.0878	0.1812	0.0841	0.5612		Control	37.0813	15.645	32.288	14.9857
Control	0.0347	0.0178	0.0338	0.0159	0.1022		Control	33.953	17.4168	33.0724	15.5577

## Sheet: SQDG
normalized peak intensities												relative abundances (%)
treatment	SQDG(32:0)	SQDG(32:1)	SQDG(32:2)	SQDG(32:3)	SQDG(34:3)	SQDG(34:4)	SQDG(36:3)	SQDG(36:5)	SQDG(36:6)	Total		treatment	SQDG(32:0)	SQDG(32:1)	SQDG(32:2)	SQDG(32:3)	SQDG(34:3)	SQDG(34:4)	SQDG(36:3)	SQDG(36:5)	SQDG(36:6)
[N,P]low	1.8052	0.1085	0.0275	0.055	7.3478	0.0744	0.4568	1.597	1.1837	12.6559		[N,P]low	14.2637	0.857308	0.21729	0.43458	58.0583	0.587868	3.60938	12.6186	9.35295
[N,P]low	1.4742	0.096	0.0201	0.049	5.8538	0.0609	0.4199	1.1735	0.9245	10.0719		[N,P]low	14.6368	0.953147	0.199565	0.486502	58.1201	0.604653	4.16902	11.6512	9.179
[N,P]low	1.8911	0.1135	0.0272	0.065	7.0736	0.0813	0.454	1.4703	1.1563	12.3323		[N,P]low	15.3345	0.920347	0.220559	0.527071	57.3583	0.659244	3.68139	11.9224	9.37619
[N,P]low	0.9794	0.0697	0.0153	0.0331	4.0462	0.0504	0.3389	0.8997	0.6763	7.109		[N,P]low	13.7769	0.980447	0.21522	0.465607	56.9166	0.70896	4.7672	12.6558	9.51329
[N,P]low	1.3386	0.0931	0.0161	0.0403	5.1062	0.059	0.4323	1.0023	0.8156	8.9035		[N,P]low	15.0345	1.04566	0.180828	0.452631	57.3505	0.662661	4.85539	11.2574	9.16044
[N,P]med	1.026	0.0572	0.0141	0.0297	3.5655	0.0454	0.2637	0.7986	0.6105	6.4107		[N,P]med	16.0045	0.892258	0.219945	0.463288	55.618	0.708191	4.11344	12.4573	9.52314
[N,P]med	1.0689	0.0669	0.0152	0.0301	3.6557	0.0476	0.3028	0.8335	0.6045	6.6252		[N,P]med	16.1339	1.00978	0.229427	0.454326	55.1787	0.718469	4.57043	12.5808	9.12425
[N,P]med	2.0218	0.1222	0.0235	0.058	6.3722	0.0786	0.5162	1.2459	1.0234	11.4618		[N,P]med	17.6395	1.06615	0.205029	0.506029	55.5951	0.685756	4.50366	10.87	8.92879
[N,P]med	1.131	0.0722	0.0156	0.031	3.7557	0.0474	0.2844	0.7939	0.5994	6.7306		[N,P]med	16.8039	1.07271	0.231777	0.460583	55.8004	0.704246	4.22548	11.7954	8.9056
[N,P]med	1.1214	0.0799	0.0139	0.0324	3.661	0.048	0.2618	0.6438	0.5455	6.4077		[N,P]med	17.5008	1.24694	0.216927	0.505642	57.1344	0.749099	4.08571	10.0473	8.5132
[N,P]high	1.2045	0.0783	0.0156	0.029	3.7644	0.052	0.2937	0.7844	0.6134	6.8353		[N,P]high	17.6218	1.14552	0.228227	0.424268	55.0729	0.760757	4.29681	11.4757	8.974
[N,P]high	1.5374	0.0973	0.0198	0.0373	4.5026	0.0606	0.2911	0.8804	0.7143	8.1408		[N,P]high	18.8851	1.19521	0.243219	0.458186	55.3091	0.744399	3.57582	10.8147	8.77432
[N,P]high	1.3407	0.0791	0.017	0.0338	3.8345	0.054	0.2713	0.8304	0.652	7.1128		[N,P]high	18.8491	1.11208	0.239006	0.4752	53.9099	0.759195	3.81425	11.6747	9.16657
[N,P]high	1.5846	0.0998	0.0217	0.0406	4.5831	0.0649	0.3722	1.1299	0.8053	8.7021		[N,P]high	18.2094	1.14685	0.249365	0.466554	52.6666	0.745797	4.27713	12.9842	9.25409
[N,P]high	0.7446	0.0498	0.009	0.0184	2.2505	0.0289	0.159	0.5	0.3779	4.1381		[N,P]high	17.9938	1.20345	0.217491	0.444649	54.3849	0.698388	3.84234	12.0828	9.13221
Control	1.7193	0.1052	0.0228	0.0501	5.4625	0.0736	0.3809	1.25	0.9488	10.0132		Control	17.1703	1.05061	0.227699	0.50034	54.553	0.73503	3.80398	12.4835	9.47549
Control	0.7281	0.042	0.0097	0.0219	2.2935	0.0331	0.1791	0.4832	0.3844	4.175		Control	17.4395	1.00599	0.232335	0.524551	54.9341	0.792814	4.28982	11.5737	9.20719
Control	1.6311	0.1252	0.0211	0.0491	5.6147	0.0825	0.5527	1.1899	0.9157	10.182		Control	16.0194	1.22962	0.207228	0.482224	55.1434	0.810253	5.42821	11.6863	8.99332
Control	1.1308	0.0769	0.0162	0.0333	3.6339	0.05	0.2957	0.7784	0.6001	6.6153		Control	17.0937	1.16246	0.244887	0.503379	54.9317	0.755824	4.46994	11.7667	9.0714
Control	0.6202	0.0431	0.0094	0.0166	2.1627	0.0311	0.1942	0.5025	0.3679	3.9477		Control	15.7104	1.09177	0.238113	0.420498	54.7838	0.7878	4.91932	12.7289	9.31935
